# Supplementary material for: Post-translational control of beige fat biogenesis by PRDM16 stabilization
Source: Nature. 2022 Aug 17;609(7925):151–8. doi: 10.1038/s41586-022-05067-4 (PMC9433319; doi:10.1038/s41586-022-05067-4)
Supplement: Supplementary file 4 — Exact P values that are not displayed in some of the figures. [file 41586_2022_5067_MOESM4_ESM.xlsx]

## Sheet: Supplementary Table 2
Fig. 1
e	Basel	P = 0.0181
	NE	P = 0.0068
	Oligomycin	P = 0.0042
	FCCP	P = 0.0112
	AA	P = 0.2168
f	Basel	P = 0.0007
	NE	P = 0.0006
	Oligomycin	P = 0.0011
	FCCP	P = 0.0003
	AA	P = 0.0518
g		Control × WT vs sh-Cul2× WT	Control × Prdm16 KO vs sh-Cul2× Prdm16 KO
	Basel	P < 0.0001	P = 0.3961
	NE	P < 0.0001	P = 0.4822
	Oligomycin	P = 0.0013	P = 0.5126
	FCCP	P < 0.0001	P = 0.9776
	AA	P = 0.0757	P = 0.3817
Fig. 2f	Time (week)
	3.428	P = 0.0911
	4.285	P = 0.0205
	5.142	P = 0.0056
	6	P = 0.0004
	6.857	P < 0.0001
	7.714	P < 0.0001
	8.571	P < 0.0001
Fig. 4d		Control × WT vs sh-Appbp2 × WT	Control × Prdm16 KO vs sh-Appbp2× Prdm16 KO
	Basel	P = 0.0015	P = 0.9923
	NE	P < 0.0001	P = 0.6485
	Oligomycin	P < 0.0001	P = 0.6475
	FCCP	P < 0.0001	P = 0.8374
Fig. 5f	Time (week)
	4.1428	P = 0.0128
	5	P = 0.0024
	5.857	P = 0.0004
	6.7142	P = 0.0001
	7.5714	P < 0.0001
	8.4286	P < 0.0001
Extended data Fig. 8f	Basel	P = 0.0102
	NE	P = 0.0009
	Oligomycin	P = 0.0004
	FCCP	P = 0.0004
	AA	P = 0.0585
