# Supplementary material for: Post-translational control of beige fat biogenesis by PRDM16 stabilization
Source: Nature. 2022 Aug 17;609(7925):151–8. doi: 10.1038/s41586-022-05067-4 (PMC9433319; doi:10.1038/s41586-022-05067-4)
Supplement: Supplementary file 5 — Source Data Fig. 1 [file 41586_2022_5067_MOESM5_ESM.xlsx]

## Sheet: Fig 1c
PRDM16 protein stability
	WB band signal intensity (PRDM16 normalized to β-actin)
Time (h)	0	4	8	12	16
Control-1	100	47.748	31.7334	7.44108	6.12232
Control-2	100	60.1061	25.4368	8.10194	7.09515
Control-3	100	51.3539	41.6809	8.71463	7.49778
sh-Cul2 #1-1	100	112.72	107.94	53.1413	27.0454
sh-Cul2 #1-2	100	94.666	93.2314	63.9255	29.269
sh-Cul2 #1-3	100	106.844	99.7905	58.9938	39.4309
sh-Cul2 #2-1	100	97.3597	98.5297	73.6661	28.2385
sh-Cul2 #2-2	100	90.9022	85.6377	62.2256	37.0483
sh-Cul2 #2-3	100	96.1154	91.1714	59.6567	46.4829

## Sheet: Fig 1d
			Vehicle							cAMP
			Control			Sh-Cul2				Control			Sh-Cul2
	Gene_symbol	NAME	sample 1	sample 2	sample 3	sample 1	sample 2	sample 3		sample 1	sample 2	sample 3	sample 1	sample 2	sample 3
Cellular respriation	Ndufv2	NADH dehydrogenase (ubiquinone) flavoprotein 2	109.55	114.488	111.033	131.483	132.584	123.755		123.328	127.659	110.67	145.404	143.371	142.038
	Ndufa4l2	NADH dehydrogenase (ubiquinone) 1 alpha subcomplex, 4-like 2	3.15078	4.3182	3.50198	7.66623	8.06925	10.1789		5.01842	6.23558	5.22263	9.81877	10.2147	9.93728
	Ndufb10	NADH dehydrogenase (ubiquinone) 1 beta subcomplex, 10	117.427	124.453	127.307	142.042	143.757	158.042		139.136	133.215	137.902	161.865	166.354	171.85
	Sdha	succinate dehydrogenase complex, subunit A, flavoprotein (Fp)	636.215	664.67	670.423	748.831	731.695	749.492		709.353	703.6	705.428	797.053	783.005	799.627
	Sdhd	succinate dehydrogenase complex, subunit D, integral membrane protein	243.58	253.998	261.824	297.826	285.652	318.092		295.083	309.285	300.674	378.167	360.798	370.812
	Uqcrfs1	ubiquinol-cytochrome c reductase, Rieske iron-sulfur polypeptide 1	305.383	327.076	342.267	387.651	372.427	410.238		415.776	398.737	410.847	495.415	467.079	496.648
	Uqcrc2	ubiquinol cytochrome c reductase core protein 2	253.274	280.793	273.978	321.837	306.259	330.414		315.031	303.049	305.524	385.675	353.502	368.544
	Uqcrh	ubiquinol-cytochrome c reductase hinge protein	154.509	159.884	158.207	186.159	204.338	206.258		188.191	196.477	190.377	234.784	226.791	236.226
	Ucp1	uncoupling protein 1 (mitochondrial, proton carrier)	0	0.332169	0.411997	0.144646	0	0.669668		1.2546	2.83435	3.10871	4.18742	5.10735	5.50871
	Cox6a2	cytochrome c oxidase subunit VIa polypeptide 2	12.1184	13.2868	14.7289	14.4646	14.8971	15.0006		12.2951	11.3374	12.3105	17.1828	16.7813	16.0941
	Cox7a1	cytochrome c oxidase subunit VIIa 1	2.30249	2.8788	2.98698	4.19473	5.21398	5.22341		3.38743	2.94773	3.6061	7.36408	7.05301	6.69686
	Cox8b	cytochrome c oxidase subunit VIIIb	8.36169	9.30073	11.5359	14.4646	12.2901	16.072		14.9298	13.4915	9.32613	20.0707	16.7813	17.9303
	Cox10	cytochrome c oxidase assembly protein 10	33.0832	37.4244	37.5948	38.1865	39.6014	41.7873		41.6529	46.7101	45.0141	53.2813	52.7759	55.3031
FAO	Acox1	acyl-Coenzyme A oxidase 1, palmitoyl	549.569	603.883	577.414	735.668	703.763	756.055		887.256	942.253	902.52	996.027	959.574	1047.3
	Acox2	acyl-Coenzyme A oxidase 2, branched chain	7.63458	8.1935	8.54895	11.7163	15.1454	14.197		4.64204	6.23558	5.84437	6.7865	9.72828	11.8815
	Acat1	acetyl-Coenzyme A acetyltransferase 1	389.727	423.847	419.207	427.284	430.029	437.159		459.436	446.694	442.431	488.339	480.212	503.669
	Acat2	acetyl-Coenzyme A acetyltransferase 2	177.292	199.855	204.557	215.812	214.27	220.99		157.704	155.549	149.715	187.712	163.314	184.488
	Aldh9a1	aldehyde dehydrogenase 9, subfamily A1	133.181	133.31	138.637	167.644	156.047	161.792		165.984	159.064	159.539	173.706	175.352	175.199
	Acaa1b	acetyl-Coenzyme A acyltransferase 1B	7.87695	5.09326	6.79796	12.2949	12.7867	15.1345		12.1697	13.945	10.0722	21.2259	22.9831	21.8188
	Adh1	alcohol dehydrogenase 1 (class I)	86.7677	93.2287	85.6955	131.049	128.984	143.711		121.32	127.433	123.105	203.451	203.2	190.861
	Echs1	enoyl Coenzyme A hydratase, short chain, 1, mitochondrial	237.52	258.095	274.184	288.279	302.287	317.556		271.371	271.644	267.349	323.442	305.833	312.916
	Adh5	alcohol dehydrogenase 5 (class III), chi polypeptide	118.397	124.01	123.29	133.942	134.694	152.818		135.748	130.834	130.193	155.223	154.558	159.537
	Aldh2	aldehyde dehydrogenase 2, mitochondrial	714.015	688.697	704.207	875.975	945.717	926.418		733.191	783.529	768.224	888.31	939.631	921.683
BCAA oxidation	Bckdha	branched chain ketoacid dehydrogenase E1, alpha polypeptide	219.949	233.293	241.636	271.066	271.127	296.395		257.445	241.26	241.609	299.184	290.389	302.871
	Bckdhb	branched chain ketoacid dehydrogenase E1, beta polypeptide	49.5642	52.1505	51.3967	65.0906	62.9402	63.8863		56.2063	58.1609	54.7133	72.63	70.5301	70.2091
	Bcat2	branched chain aminotransferase 2, mitochondrial	181.049	201.294	217.638	262.532	281.307	282.064		311.518	321.983	289.483	392.751	384.267	405.592
	Dld	dihydrolipoamide dehydrogenase	311.806	329.733	302.097	392.713	348.84	358.942		373.872	389.44	359.367	459.605	444.704	427.843
	Hibch	3-hydroxyisobutyryl-Coenzyme A hydrolase	106.521	110.059	110.003	119.188	123.149	122.951		107.018	100.336	97.3648	117.103	113.699	117.951
	Acadsb	acyl-Coenzyme A dehydrogenase, short/branched chain	100.946	95.0003	89.6094	156.362	125.136	123.085		112.287	112.807	108.929	148.148	154.68	139.014
	Dbt	dihydrolipoamide branched chain transacylase E2	130.151	127.664	122.26	177.48	145.495	161.39		152.936	155.323	148.845	210.815	186.661	196.153
	Aldh6a1	aldehyde dehydrogenase family 6, subfamily A1	490.431	506.004	471.222	690.539	650.878	633.64		516.019	535.693	502.119	648.327	657.024	641.927
	Ivd	isovaleryl coenzyme A dehydrogenase	74.6493	75.7345	82.1935	82.4481	90.6239	100.852		79.6674	80.0421	82.1943	104.397	95.2156	110.066
	Acad8	acyl-Coenzyme A dehydrogenase family, member 8	44.838	46.1715	51.4997	56.2672	58.2228	58.7968		36.0071	42.2886	34.9419	49.3826	52.1679	53.6829
Pro-inflammatory	Ccl2	chemokine (C-C motif) ligand 2	120.578	120.909	110.724	49.4689	39.229	42.323		62.9811	79.8154	74.1116	31.911	26.6312	28.2997
	Ccl5	chemokine (C-C motif) ligand 5	5.33209	6.42193	6.07696	2.16969	0.993139	2.009		5.3948	4.19484	5.47133	1.29954	2.79688	1.72822
	Ccl7	chemokine (C-C motif) ligand 7	47.1405	53.9221	53.5597	23.288	22.4698	21.1615		30.8633	40.0211	30.0923	14.8725	19.8214	16.4181
	Isg15	ISG15 ubiquitin-like modifier	153.298	124.231	118.14	38.7651	30.6632	27.3224		54.3244	66.0971	77.2203	24.4025	26.7528	29.9199
	Ifit1	interferon-induced protein with tetratricopeptide repeats 1	222.857	167.856	165.211	63.6441	52.7605	35.7603		52.317	77.6613	79.3343	36.5316	35.9947	36.8328
	Ifit3	interferon-induced protein with tetratricopeptide repeats 3	178.14	139.843	133.178	40.0669	24.3319	16.8756		29.6087	52.6056	52.2263	17.616	10.9443	17.8223
	Mx1	MX dynamin-like GTPase 1	19.6318	11.6259	13.0809	2.31433	1.98628	2.4108		3.88927	5.89546	4.97393	2.1659	1.45924	2.70035
	Mx2	MX dynamin-like GTPase 2	57.8047	49.9361	46.5557	16.4896	13.5315	7.90208		19.4464	31.9715	28.1027	7.79726	6.9314	10.5854
	Cxcl5	chemokine (C-X-C motif) ligand 5	2.30249	3.8753	2.47198	2.02504	1.86214	1.6072		4.89296	5.44196	3.8548	0.433181	0.851225	1.29617
	Cxcl9	chemokine (C-X-C motif) ligand 9	4.36262	2.65735	4.73797	1.01252	1.11728	1.33934		1.88191	1.58724	1.61653	1.01076	1.09443	1.08014
	Cxcl10	chemokine (C-X-C motif) ligand 10	73.1951	57.133	55.7226	25.1684	18.9938	15.8042		24.8412	42.7421	38.921	19.6375	20.7942	22.1429
	Cxcl13	chemokine (C-X-C motif) ligand 13	7.39222	6.64338	7.62195	3.4715	1.98628	2.009		9.15861	7.59607	7.9583	5.48696	3.16169	4.86063

## Sheet: Fig 1e
	Oxygen consumption rate (pmol/min/ug protein)
	Control							sh-Cul2
Time(minutes)	sample 1	sample 2	sample 3	sample 4	sample 5	sample 6	sample 7	sample 1	sample 2	sample 3	sample 4	sample 5	sample 6
0.954982	17.2536	15.8479	18.1658	8.03052	16.8139	11.669	16.2854	19.2554	19.397	22.5833	17.7588	16.7695	18.4967
8.74043	17.1419	15.4586	17.4563	7.85412	16.3988	11.3471	15.2657	19.262	19.6109	22.4357	17.7314	16.1442	17.8745
16.4885	17.1126	15.4946	17.1958	7.72808	16.3231	11.2236	14.8462	19.3594	20.0606	22.4049	18.4888	16.2675	17.7358
24.2391	17.1875	15.6546	17.3187	7.81565	16.1885	10.6525	14.7094	19.5379	20.8203	22.3945	19.1341	16.2284	17.7059
32.5973	20.1295	18.0381	19.8712	8.55	17.9483	11.8365	16.4866	24.3221	25.5614	26.683	22.0899	19.0389	20.0659
41.3133	20.3621	18.5203	20.5947	8.68253	18.7888	11.7176	17.1211	25.4799	28.8729	27.9939	23.3935	19.5677	21.0604
50.04	20.1684	18.5411	20.5101	8.68604	18.9624	11.5696	16.7052	25.526	30.158	28.24	23.7111	19.242	21.1097
58.7258	19.727	18.3894	20.1101	8.48799	18.616	11.4585	16.2846	24.9266	29.441	27.6592	23.2932	18.8911	20.2436
67.5172	12.1704	15.3878	17.4714	7.32817	15.7277	8.98246	13.5594	21.669	26.8496	24.455	20.1309	17.1024	17.4225
76.2686	10.7985	13.3111	15.5276	6.1071	13.7559	7.56988	11.8721	18.0826	21.6807	20.5499	17.6149	13.6957	14.2658
84.9939	10.6026	11.5827	13.4814	5.29149	11.7621	6.76708	10.0842	15.5786	18.4134	17.2793	15.3734	11.8301	12.2196
93.7637	9.90624	10.5967	12.5108	4.83518	10.7477	6.25756	9.02642	14.4318	16.8647	15.8897	14.3714	10.8904	11.4283
102.593	48.4552	41.8519	41.5769	17.5206	43.8693	22.0545	37.6795	57.919	48.2103	51.5139	39.4358	50.8223	56.0634
111.273	43.004	40.0354	39.9203	17.5861	41.8303	21.3386	35.8323	55.6756	53.828	55.5927	33.0853	46.8231	54.4552
119.958	39.1169	38.2433	39.8145	17.1266	40.5295	19.6796	32.9912	51.256	58.2711	56.2281	33.2894	42.8752	51.0056
128.671	36.6314	35.7437	38.9478	16.5811	39.8711	18.5721	30.9698	45.9067	59.704	53.952	35.4693	39.6581	47.0108
137.544	3.95991	4.77199	5.82731	1.9512	4.91182	2.75593	3.52214	4.549	4.13699	5.39362	5.3902	4.17824	3.56243
146.28	3.74331	4.22587	5.66242	1.88985	4.69204	2.18894	3.25724	4.46099	4.69952	5.48463	5.46515	3.90844	3.97335
154.966	3.33175	4.02308	5.26784	1.72121	4.24466	1.94112	2.82735	4.04273	4.16749	4.90299	5.03981	3.49407	3.5216
163.661	2.90376	3.53051	5.12383	1.50162	3.80784	1.70093	2.51163	3.53192	3.54158	4.36945	4.5851	3.04646	3.00992

## Sheet: Fig 1f
	Oxygen consumption rate (pmol/min/ug protein)
	Vec									Cul2 OE
Time (minutes)	sample 1	sample 2	sample 3	sample 4	sample 5	sample 6	sample 7	sample 8	sample 9	sample 1	sample 2	sample 3	sample 4	sample 5	sample 6	sample 7	sample 8	sample 9
1.30624	21.339	25.2205	31.1892	22.8205	28.1348	33.5974	31.4604	29.9378	25.3519	17.3643	25.808	17.1843	20.5047	23.1703	21.2179	22.0865	19.0636	17.5919
7.77245	19.8074	23.6728	29.2999	22.0314	26.7518	31.6095	29.9281	28.4479	23.9069	16.2918	24.9123	16.0533	19.3829	21.93	20.0442	20.774	18.1317	16.583
14.2446	19.2235	22.9741	28.51	22.0085	26.1596	30.8539	29.452	27.6425	23.2609	15.6949	24.1576	15.6734	19.0616	21.3877	19.6526	20.1506	17.5561	16.155
20.8442	20.9091	25.16	31.3112	23.8677	28.9091	34.5928	32.7902	30.4165	25.639	16.7979	26.3956	16.7836	20.4915	22.9809	21.2209	21.6745	18.7707	17.2019
27.3201	21.4471	25.9471	32.188	24.7103	30.0274	36.1322	34.1494	31.4898	26.638	17.0924	27.1563	17.2641	20.7864	23.6046	21.9628	22.3265	19.1932	17.3468
33.8115	21.8507	26.3309	32.6373	25.1829	30.8165	37.0435	34.7108	32.2659	27.2267	17.4155	27.7731	17.6422	20.9228	24.1023	22.4838	22.9523	19.4325	17.5334
40.3854	10.4474	12.8416	18.2714	12.1026	13.9123	18.3724	14.9143	15.3737	12.6519	9.01397	13.7645	8.80301	9.89896	12.0753	10.4563	11.2863	9.69436	8.72565
46.9108	8.72034	10.9439	13.2766	10.6342	11.8042	14.4026	12.9678	12.7626	10.5133	7.55699	11.5732	7.54403	8.68518	10.0175	8.93317	9.29704	8.3504	7.62619
53.4148	8.43975	10.371	12.4084	10.3086	11.4268	13.7314	12.5039	12.2999	9.96521	7.06024	10.8217	7.06754	8.40251	9.40908	8.52221	8.76153	7.9922	7.22874
59.9425	40.3912	48.4816	60.9578	54.5499	57.7619	56.4536	65.8449	61.8544	50.0641	28.7785	47.5875	31.8307	38.6306	44.7039	40.8012	42.1746	32.9195	33.5931
66.4421	34.8652	42.8461	53.9595	48.9947	51.8111	54.0324	42.6589	56.8073	45.111	26.567	42.0775	28.3496	34.4474	40.7968	37.236	38.8503	30.0013	31.3734
72.9216	32.2781	39.5832	49.2111	46.2488	49.0859	54.7327	26.1645	54.5574	42.7589	25.153	40.1465	26.9588	32.0421	38.6147	35.6356	37.268	28.647	30.0617
79.4694	4.2515	5.30673	5.80884	4.04836	4.59096	5.13614	4.873	5.6711	3.87486	4.11748	5.73279	3.63026	4.33724	4.99621	4.72231	4.61316	4.55579	3.81872
85.9733	4.3449	5.56079	6.29478	4.88531	5.38244	6.17866	5.29748	6.23728	4.552	3.99305	5.75531	3.73116	4.54287	5.1132	5.13225	4.74204	4.568	3.85097
92.4759	4.21419	5.49232	6.13645	5.01598	5.42829	6.2835	5.20528	6.239	4.54821	3.83324	5.56562	3.6538	4.53031	5.03345	5.2163	4.67183	4.48593	3.78375

## Sheet: Fig 1g
	Oxygen consumption rate (pmol/min/ug protein)
	Scr × WT								Sh-Cul2 × WT							Scr × Prdm16 KO									Sh-Cul2 × Prdm16 KO
Time (minutes)	sample 1	sample 2	sample 3	sample 4	sample 5	sample 6	sample 7	sample 8	sample 1	sample 2	sample 3	sample 4	sample 5	sample 6	sample 7	sample 1	sample 2	sample 3	sample 4	sample 5	sample 6	sample 7	sample 8	sample 9	sample 1	sample 2	sample 3	sample 4	sample 5	sample 6	sample 7	sample 8	sample 9
1.30624	18.2748	18.0768	18.5863	18.9898	19.4468	18.5963	12.0235	19.5663	23.4615	24.62	26.1908	25.8851	26.8244	24.7766	21.5742	11.3835	10.8178	13.5407	10.0006	10.3384	5.82826	6.08805	11.4439	10.4398	12.2349	10.7314	11.1596	11.3968	12.5295	11.6094	10.5764	11.5712	11.7703
7.78467	17.678	17.6181	17.6981	17.9165	18.7682	17.9178	11.4321	19.316	22.7456	24.2834	25.6401	25.0678	25.943	24.4402	20.5792	11.358	10.4379	13.2386	9.46853	10.2775	5.69369	5.96159	11.1533	10.1752	11.9823	10.6451	10.9275	10.9473	12.3757	11.3658	10.5289	11.2859	11.423
14.2691	17.5	17.3629	16.6156	17.3911	18.6772	18.078	11.1391	19.108	22.7333	24.6507	25.5096	24.9253	25.7143	24.2486	20.3756	11.1762	10.6967	13.1478	9.50363	10.2651	5.94361	5.89766	11.009	10.1207	12.0547	10.6082	10.6799	10.9987	12.0583	11.0859	10.4765	11.2735	11.3146
20.7509	18.8882	19.1411	17.4535	18.6758	20.5616	20.152	12.5458	20.3538	25.2369	26.5526	27.6559	26.9241	28.0474	26.2482	22.0507	12.294	12.1611	14.2117	10.5781	11.6073	7.38252	7.07245	12.2021	10.8782	13.5134	11.4301	11.5455	12.7553	13.151	12.0452	11.8765	12.3314	12.5184
27.2478	18.434	18.5052	16.9279	18.2982	19.9701	19.706	12.0478	20.093	25.1958	26.0719	27.0657	26.3111	27.3345	25.8331	21.616	12.1098	11.6804	13.9049	10.5833	11.2039	7.22294	6.84531	11.8878	10.8247	13.4434	11.0068	11.3444	12.4072	12.8286	12.0178	11.4293	11.8634	11.9711
33.8081	18.0236	18.1654	16.0377	17.5371	19.2515	18.9343	11.8123	19.4709	25.0609	25.0193	26.4048	25.8932	27.0471	25.4677	21.2174	12.0302	11.4934	13.683	10.1463	10.8964	7.09189	6.52381	11.3523	10.4243	13.0088	10.6927	11.0334	12.2828	12.5881	11.5939	10.9495	11.6893	11.735
40.2949	8.19982	8.81359	6.63419	8.64271	10.9357	10.3484	5.38707	10.8509	13.5678	11.5835	12.5168	12.1412	13.6457	12.3907	9.99211	5.79871	5.29722	7.91398	5.42187	5.09904	0.538627	1.19778	5.49417	5.45963	6.08926	5.21607	5.48818	5.53336	6.38878	6.75608	5.09601	5.89227	5.70281
46.8107	8.08245	8.77518	6.68231	8.49374	11.1619	9.6207	5.18362	10.8472	13.1603	11.9732	12.3081	12.1874	13.0228	12.3522	9.75561	5.82684	5.25669	7.90264	5.39793	5.2375	0.851936	1.31178	5.55329	5.19732	6.09024	5.15957	5.53743	5.72706	6.29886	6.33695	5.2339	6.00225	5.5334
53.3737	8.72735	9.24871	7.31389	8.81267	11.5028	9.44697	5.34587	11.2961	13.5976	12.4722	12.9096	12.6355	13.7212	12.95	10.3045	6.18209	5.71302	8.05666	5.65495	5.58322	1.04466	1.49919	5.72043	5.48764	6.60141	5.4936	6.01319	5.95879	6.57626	6.50869	5.55445	6.29386	5.87448
59.8853	40.0054	37.9506	38.5489	39.7339	34.6722	47.5868	29.119	41.5784	63.0435	65.3488	70.8451	68.5598	68.323	62.5234	48.6289	26.081	28.625	29.899	23.8924	24.3363	26.347	20.6281	24.0826	21.0621	30.0858	18.0376	21.368	33.5771	23.7727	19.1751	27.5433	18.7407	17.1019
66.3567	40.8615	37.3172	39.5656	40.2257	35.7658	47.84	30.1327	42.0694	64.1248	65.9264	74.5502	70.3025	69.9162	63.5959	50.4682	27.1529	29.3445	31.3753	22.7619	25.0994	27.8478	21.5374	24.7258	21.9107	31.2292	19.5177	21.5362	33.5834	24.5241	20.2279	29.3566	20.582	18.627
72.9407	41.9544	38.6108	40.8933	41.1397	37.1297	47.1788	31.3158	43.4967	65.1969	66.9402	76.1763	70.5669	70.9271	65.1556	52.7341	28.5155	30.2708	32.9631	12.7239	26.8037	29.3218	22.9734	26.6948	23.4431	32.8466	21.7576	22.672	34.0972	26.0135	22.2069	31.1665	22.1931	20.7188
79.443	5.94004	6.14766	5.96338	5.53467	7.89566	6.26572	3.34638	8.26775	9.00035	8.01735	8.40648	7.57913	8.53026	8.66878	7.02197	4.23241	3.60072	6.38319	3.59464	3.62591	-0.907515	-0.251707	3.64342	3.76935	4.82267	3.58999	3.98633	4.14938	4.77093	4.87505	3.68554	4.72781	3.8733
85.9277	6.16629	6.1572	4.04499	5.58936	8.48195	8.17297	3.47233	8.01837	9.03947	7.98428	8.56278	7.85006	8.602	8.94014	6.53897	4.23646	3.37631	6.08835	3.54107	3.42353	-1.14779	-0.143265	3.68664	3.53182	4.71588	3.59789	4.0383	4.28003	4.71304	4.47245	3.5232	4.49035	3.95173
92.4875	5.44815	5.80158	-0.789388	5.8489	8.29908	9.11813	3.10228	8.07349	9.05594	7.44432	8.16101	7.79297	8.24648	8.78512	6.22239	4.20322	3.45635	5.98547	3.40091	3.44213	-1.04319	-0.456869	3.28937	3.60461	4.64389	3.39793	4.18725	4.03149	4.53485	4.64746	3.58229	4.27092	3.73611
