# Supplementary material for: Post-translational control of beige fat biogenesis by PRDM16 stabilization
Source: Nature. 2022 Aug 17;609(7925):151–8. doi: 10.1038/s41586-022-05067-4 (PMC9433319; doi:10.1038/s41586-022-05067-4)
Supplement: Supplementary file 6 — Source Data Fig. 2 [file 41586_2022_5067_MOESM6_ESM.xlsx]

## Sheet: Fig 2b
IngWAT @ 30 °C	Relative Ucp1 mRNA	Relative Cox7a mRNA	Relative Kcnk3 mRNA	Relative Dio2 mRNA
Control-1	0.055221	0.995709	0.661929	0.527716
Control-2	0.13673	0.772812	0.883983	0.886832
Control-3	0.546311	0.586651	0.898831	0.060137
Control-4	3.14377	2.17645	1.3139	3.0262
Control-5	1.10054	1.07471	1.43559	0.52133
Control-6	2.30627	0.579678	1.24014	1.50978
Control-7	0.674161	1.32237	0.964352	0.468005
Control-8	0.036988	0.491617	0.601269	Undetermined
Adipo-Cul2 KO-1	8.74945	4.39876	1.76561	2.9294
Adipo-Cul2 KO-2	10.3619	7.21295	1.78919	1.50547
Adipo-Cul2 KO-3	4.65826	6.47649	1.49613	1.32339
Adipo-Cul2 KO-4	10.8775	3.38352	1.80016	3.42595
Adipo-Cul2 KO-5	38.4237	2.05513	1.47543	19.3416
Adipo-Cul2 KO-6	22.2499	4.08035	1.2527	10.2527
Adipo-Cul2 KO-7	23.0967	2.47393	0.895051	6.1344
Adipo-Cul2 KO-8	27.8478	4.48836	1.77495	18.5431
Adipo-Cul2 KO-9	55.9988	3.04599	2.33143	9.79305
Adipo-Cul2 KO-10	28.885	3.87245	1.82494	Undetermined

## Sheet: Fig 2c
	Relative [1-14C] oleic acid oxidation (cpm mg tissue-1)
	BAT	IngWAT	Gast
Control-1	1.22758	1.1209	0.980192
Control-2	0.941448	0.969801	0.956125
Control-3	1.01919	0.895847	0.830051
Control-4	0.811787	1.01345	1.23363
Adipo-Cul2 KO-1	0.864794	1.67188	0.956816
Adipo-Cul2 KO-2	0.921111	1.74885	0.746523
Adipo-Cul2 KO-3	0.904336	1.45508	1.33996
Adipo-Cul2 KO-4	1.12221	1.73499	1.01623

## Sheet: Fig 2f
	Body Weight (g)
Time (week)	0	0.857	1.714	2.571	3.428	4.285	5.142	6	6.857	7.714	8.571
Control-1	21.8	23.9	24.7	26.8	28.5	29.5	30.7	32.3	33	34.4	35.7
Control-2	23	25.8	27.4	30	32.5	35.2	38	40.8	43.4	47.3	48.2
Control-3	23.6	26	28.3	29.8	31.3	32	33.8	35.2	35.4	37.7	38.4
Control-4	21.8	23.3	25.2	27.8	28.6	31	32.5	34.6	36.5	38.1	39.3
Control-5	23.6	27.4	29.5	32.1	36.1	39.1	42	45.5	47	49.8	49.8
Control-6	21	24.4	26.4	28.4	31.4	34	36.5	40.2	42.3	45.8	46.4
Control-7	20.1	23.9	26.1	29.3	31.8	35.7	38.2	40.7	42.4	44.6	45.8
Control-8	22.8	24	25.5	28.6	29.9	31.5	34.3	36.3	37.9	40.9	41.9
Control-9	19.8	22.5	23.9	26.1	28.4	31	32.4	34.5	36.2	38.3	40.3
Control-10	23.3	24.9	26.8	28.4	31	32.6	34.1	36	37.8	39.9	41.1
Control-11	22.7	25.3	27.3	30.3	33	37.3	39.2	42	44	45.6	47.2
Control-12	23	24.6	26.2	28.8	29.5	31.3	33.6	35.6	37.2	39.7	40.5
Control-13	22.7	25.4	27.4	30	32	34.8	37.2	40.9	42.3	45.4	47.2
Control-14	21.5	24.3	25.9	28	29.5	32.4	33.9	35.4	37.3	39.7	40.6
Control-15	23.9	25.9	27	30.4	32.4	34.4	37.5	39.4	42.4	44.7	46.3
Adipo-Cul2 KO-1	24	26.9	30	33.7	37	40.2	42.8	45.1	47	49.5	51.1
Adipo-Cul2 KO-2	24.4	26.3	27.4	30.3	32.1	34.1	35.8	37.6	39.2	40.8	42.5
Adipo-Cul2 KO-3	22.4	24.1	25.2	27.4	29.8	32	33.7	35.2	36.5	38.4	39.8
Adipo-Cul2 KO-4	21.4	22.5	23	24.7	26.3	28.6	30.7	31.7	33	34.1	35
Adipo-Cul2 KO-5	20.4	21.7	22.8	23.5	24.8	25.9	27.4	29.2	30.5	32.9	33.6
Adipo-Cul2 KO-6	21.2	22	24.8	26.5	27.5	29	31	33	34.1	35.5	36.5
Adipo-Cul2 KO-7	22.4	23.9	25.7	27	28	29.5	30.6	32.3	33.6	34.9	36.3
Adipo-Cul2 KO-8	24.6	26	27.4	28.9	29.7	30.7	31.8	33	33	33.6	35.1
Adipo-Cul2 KO-9	21.3	23.5	24.3	26.3	28.3	29.2	30.2	31.5	31.8	32.1	32.5
Adipo-Cul2 KO-10	20.5	22.4	23.7	25.1	25.5	26.4	27	27.7	28.7	30.5	30.5
Adipo-Cul2 KO-11	22.6	23.6	24.1	25.5	26.2	27.4	28.9	29.4	30.1	30.3	31.5
Adipo-Cul2 KO-12	24.2	26.2	27.7	29.7	30.8	31.7	33.2	33.6	34.2	36.2	37

## Sheet: Fig 2g
Glucose tolerance test (mg per dl)
Time (min)	0	15	30	60	90	120	150
Control-1	154	500	500	500	384	308	209
Control-2	184	500	462	500	453	380	357
Control-3	122	384	318	349	309	210	183
Control-4	142	406	464	413	298	227	200
Control-5	178	500	500	500	500	449	363
Control-6	138	311	402	464	380	367	349
Control-7	160	407	476	458	417	416	367
Control-8	151	445	486	478	372	366	322
Control-9	134	286	404	443	405	316	316
Control-10	149	438	415	459	439	325	300
Control-11	167	470	500	500	419	342	333
Control-12	190	431	483	469	454	333	336
Control-13	245	500	500	500	500	431	422
Control-14	145	385	456	424	289	173	209
Control-15	178	380	450	421	390	348	261
Adipo-Cul2 KO-1	165	492	499	500	488	426	344
Adipo-Cul2 KO-2	162	431	477	449	453	397	338
Adipo-Cul2 KO-3	148	383	485	453	363	260	211
Adipo-Cul2 KO-4	135	449	500	479	380	295	260
Adipo-Cul2 KO-5	118	378	447	418	338	282	226
Adipo-Cul2 KO-6	136	372	412	383	315	286	251
Adipo-Cul2 KO-7	172	399	450	393	290	193	145
Adipo-Cul2 KO-8	138	330	365	328	270	199	160
Adipo-Cul2 KO-9	162	322	386	331	307	233	190
Adipo-Cul2 KO-10	112	342	312	243	220	185	126
Adipo-Cul2 KO-11	155	414	358	282	252	192	168
Adipo-Cul2 KO-12	145	457	430	338	297	215	193

## Sheet: Fig 2h
Insulin tolerance test (% of basel)
Time (min)	0	30	60	90	120	150
Control-1	100	66.1692	46.7662	50.2488	74.1294	95.0249
Control-2	100	71.134	57.2165	75.7732	75.7732	73.1959
Control-3	100	53.3679	45.5959	61.658	56.9948	80.829
Control-4	100	55.1351	41.0811	39.4595	51.8919	61.0811
Control-5	100	67.9348	53.2609	78.2609	92.9348	71.1957
Control-6	100	85.443	74.6835	87.9747	89.8734	89.2405
Control-7	100	99.4898	82.6531	96.9388	95.4082	111.224
Control-8	100	74.7525	63.8614	67.3267	96.5347	95.0495
Control-9	100	62.8415	39.3443	60.6557	81.4208	97.2678
Control-10	100	51.3966	48.0447	58.6592	78.7709	92.1788
Control-11	100	59.887	57.0621	62.7119	85.3107	87.0056
Control-12	100	79.902	66.6667	78.4314	87.2549	106.373
Control-13	100	79.2746	81.3472	90.6736	116.58	125.389
Control-14	100	55.3398	45.6311	44.6602	70.3883	75.7282
Control-15	100	61.7143	70.8571	74.2857	85.1429	93.1429
Adipo-Cul2 KO-1	100	78.8462	56.7308	76.9231	71.1538	75.9615
Adipo-Cul2 KO-2	100	43.75	41.8269	52.8846	66.3462	79.8077
Adipo-Cul2 KO-3	100	55.1724	46.8966	68.2759	92.4138	81.3793
Adipo-Cul2 KO-4	100	47.8495	45.6989	55.914	70.9677	89.7849
Adipo-Cul2 KO-5	100	57.8035	43.9306	44.5087	56.6474	81.5029
Adipo-Cul2 KO-6	100	51.8519	53.4392	57.672	76.1905	92.0635
Adipo-Cul2 KO-7	100	61.5819	43.5028	37.8531	40.678	46.3277
Adipo-Cul2 KO-8	100	47.4286	49.1429	61.1429	67.4286	73.7143
Adipo-Cul2 KO-9	100	42.4084	34.0314	37.1728	37.6963	48.1675
Adipo-Cul2 KO-10	100	47.027	39.4595	39.4595	51.3514	54.5946
Adipo-Cul2 KO-11	100	50.625	51.875	48.125	55.625	66.875
Adipo-Cul2 KO-12	100	49.7268	40.9836	44.2623	49.1803	51.3661

## Sheet: Fig 2i
Pyruvate tolerance test
	Glucose (mg per dl)
Time (min)	0	30	60	90	120
Control-1	82	181	275	148	126
Control-2	109	162	192	150	117
Control-3	115	187	202	182	142
Control-4	149	185	208	194	134
Control-5	119	180	205	164	140
Control-6	104	163	181	205	137
Control-7	152	213	259	199	142
Control-8	130	197	181	183	158
Control-9	136	189	211	131	123
Control-10	113	211	190	150	126
Control-11	111	152	175	145	117
Control-12	120	191	153	144	137
Control-13	123	180	177	152	135
Control-14	117	164	178	195	177
Control-15	142	199	230	166	149
Adipo-Cul2 KO-1	167	219	275	226	187
Adipo-Cul2 KO-2	149	201	249	208	162
Adipo-Cul2 KO-3	129	149	128	118	106
Adipo-Cul2 KO-4	114	215	196	136	109
Adipo-Cul2 KO-5	114	153	169	151	105
Adipo-Cul2 KO-6	101	136	133	126	121
Adipo-Cul2 KO-7	102	150	149	120	121
Adipo-Cul2 KO-8	112	169	141	128	114
Adipo-Cul2 KO-9	88	135	129	93	92
Adipo-Cul2 KO-10	86	155	143	111	113
Adipo-Cul2 KO-11	90	120	109	115	105
Adipo-Cul2 KO-12	100	165	134	158	120

## Sheet: Fig 2j
	Liver triglyceride (mg per g tissue)
Control-1	93.3088
Control-2	237.486
Control-3	54.581
Control-4	201.935
Control-5	234.978
Control-6	159.442
Control-7	299.623
Control-8	208.555
Control-9	276.815
Control-10	115.245
Control-11	307.86
Control-12	202.784
Control-13	255.873
Control-14	118.249
Control-15	299.438
Adipo-Cul2 KO-1	251.296
Adipo-Cul2 KO-2	157.688
Adipo-Cul2 KO-3	57.022
Adipo-Cul2 KO-4	105.171
Adipo-Cul2 KO-5	81.1299
Adipo-Cul2 KO-6	84.5844
Adipo-Cul2 KO-7	56.9125
Adipo-Cul2 KO-8	104.04
Adipo-Cul2 KO-9	76.73
Adipo-Cul2 KO-10	53.7297
Adipo-Cul2 KO-11	88.381
Adipo-Cul2 KO-12	81.5683

## Sheet: Fig 2k
	14 weeks HFD					14 weeks HFD
		Serum cholesterol (mg per dl)					Serum triglyceride (mg per dl)
	Control-1	321				Control-1	136
	Control-2	428				Control-2	166
	Control-3	258				Control-3	169
	Control-4	293				Control-4	102
	Control-5	344				Control-5	135
	Control-6	314				Control-6	129
	Control-7	361				Control-7	113
	Control-8	273				Control-8	130
	Control-9	322				Control-9	105
	Control-10	331				Control-10	133
	Control-11	386				Control-11	134
	Control-12	300				Control-12	151
	Control-13	422				Control-13	138
	Control-14	254				Control-14	131
	Control-15	308				Control-15	122
	Adipo-Cul2 KO-1	259				Adipo-Cul2 KO-1	146
	Adipo-Cul2 KO-2	332				Adipo-Cul2 KO-2	102
	Adipo-Cul2 KO-3	259				Adipo-Cul2 KO-3	131
	Adipo-Cul2 KO-4	267				Adipo-Cul2 KO-4	97
	Adipo-Cul2 KO-5	261				Adipo-Cul2 KO-5	105
	Adipo-Cul2 KO-6	182				Adipo-Cul2 KO-6	87
	Adipo-Cul2 KO-7	212				Adipo-Cul2 KO-7	90
	Adipo-Cul2 KO-8	335				Adipo-Cul2 KO-8	109
	Adipo-Cul2 KO-9	250				Adipo-Cul2 KO-9	113
	Adipo-Cul2 KO-10	274				Adipo-Cul2 KO-10	128
	Adipo-Cul2 KO-11	249				Adipo-Cul2 KO-11	81
	Adipo-Cul2 KO-12	210				Adipo-Cul2 KO-12	105
