# Supplementary material for: Post-translational control of beige fat biogenesis by PRDM16 stabilization
Source: Nature. 2022 Aug 17;609(7925):151–8. doi: 10.1038/s41586-022-05067-4 (PMC9433319; doi:10.1038/s41586-022-05067-4)
Supplement: Supplementary file 7 — Source Data Fig. 3 [file 41586_2022_5067_MOESM7_ESM.xlsx]

## Sheet: Fig 3c
	Relative Ucp1 mRNA level
control-1	1.01361
control-2	0.848143
control-3	1.13825
shAppbp2-1	5.13539
shAppbp2-2	4.71978
shAppbp2-3	6.62361
shZyg11b-1	0.284453
shZyg11b-2	0.510073
shZyg11b-3	0.746632
shKlhdc2-1	0.971051
shKlhdc2-2	0.719775
shKlhdc2-3	1.04649
shKlhdc3-1	0.631927
shKlhdc3-2	0.784752
shKlhdc3-3	0.583407
shKlhdc10-1	0.830273
shKlhdc10-2	1.10019
shKlhdc10-3	0.825862
shLrrc14-1	1.88655
shLrrc14-2	1.17333
shLrrc14-3	1.33565
shLrr1-1	1.18872
shLrr1-2	0.880114
shLrr1-3	0.897148

## Sheet: Fig 3j
PRDM16 protein stability
	WB band signal intensity (PRDM16 normalized to β-actin)
Time (h)	0	4	8	12	16
Control-1	100.008	68.4248	36.7615	19.071	7.08388
Control-2	100	61.8615	30.2896	11.7844	11.3978
Control-3	100	54.8493	26.8897	15.5242	15.4675
Appbp2 KO-1	100	99.0776	77.4849	53.9269	49.8366
Appbp2 KO-2	100.001	94.6403	88.3518	61.5896	41.3205
Appbp2 KO-3	100	99.9385	80.5234	48.9349	45.02

## Sheet: Fig 3k
PRDM16 ChIP	Enrichment (% input)
	Ins1	Cidea (13)	Ppara (14)	Ppargc1a (38)	Ppargc1a (42)	Ppara (11)	Ucp1 (2.5)	Ucp1 (4.7)	Ucp1 (5.7)
Control-1	0.013612	0.054322	0.052374	0.041639	0.047005	0.025041	0.024695	0.024594	0.027139
Control-2	0.013652	0.051591	0.06124	0.028809	0.031777	0.025058	0.03064	0.026691	0.027094
Control-3	0.012796	0.04429	0.058965	0.029253	0.044922	0.027521	0.021419	0.028792	0.0292
Appbp2 KO-1	0.013845	0.130253	0.201586	0.060535	0.116724	0.067167	0.062274	0.060045	0.060128
Appbp2 KO-2	0.009899	0.143539	0.186075	0.05015	0.108162	0.072719	0.073822	0.060162	0.058206
Appbp2 KO-3	0.012674	0.128326	0.182298	0.053579	0.094215	0.075334	0.060718	0.060565	0.066821
