# Supplementary material for: Post-translational control of beige fat biogenesis by PRDM16 stabilization
Source: Nature. 2022 Aug 17;609(7925):151–8. doi: 10.1038/s41586-022-05067-4 (PMC9433319; doi:10.1038/s41586-022-05067-4)
Supplement: Supplementary file 8 — Source Data Fig. 4 [file 41586_2022_5067_MOESM8_ESM.xlsx]

## Sheet: Fig 4c
Gene ID	Mm_ING_WT_shScr_cAMP_01-1	Mm_ING_WT_shScr_cAMP_02-1	Mm_ING_WT_shScr_cAMP_03-1	Mm_ING_WT_shAppbp2_cAMP_01-1	Mm_ING_WT_shAppbp2_cAMP_02-1	Mm_ING_WT_shAppbp2_cAMP_03-1	Mm_ING_PRDM16-KO_shScr_cAMP_01-1	Mm_ING_PRDM16-KO_shScr_cAMP_02-1	Mm_ING_PRDM16-KO_shScr_cAMP_03-1	Mm_ING_PRDM16-KO_shAppbp2_cAMP_01-1	Mm_ING_PRDM16-KO_shAppbp2_cAMP_02-1	Mm_ING_PRDM16-KO_shAppbp2_cAMP_03-1
Acaa1b	254.815	249.313	236.189	797.941	751.684	633.628	185.121	245.429	215.093	133.561	152.948	104.772
Acaa2	715	730	668	1151	1166	1393	448	574	545	576	610.004	550.573
Acadm	768.475	801.05	718.001	1712	1537.98	1644.97	484	530.999	463	561	551	455.086
Acadvl	1731.86	1683.27	1593.61	2930.27	2907.55	2806.73	1264.73	1513.95	1361.82	1410.28	1508.22	1135.6
Acly	4717.31	4811	4370	5848	5797	7716.51	4609	5049	5064.76	5280	5426	5410
Aco2	4606.11	4776.06	4368.27	7221.66	7404.59	9260.24	3267.87	3839.99	3787.06	3600.32	3928.91	3827.16
Acsl1	1513.28	1708.17	1516.2	4074.99	4304.72	5260.23	1161.43	1414.22	1343.01	1222	1337.75	1206.17
Acss2	206.214	200.985	201.247	491.787	460.178	442.019	235.12	264.492	230.252	361.269	330.867	299.646
Agpat2	675	615	587.001	1775	1854	2221	467.001	538.999	468	570.013	613.97	541.999
Agpat3	1305	1256.92	1137	1885	1892	2041	1187	1405.16	1378	1186	1453	1153
Cd36	1043	1046	1008	3368	3630.09	5075.25	559	650	654.125	1172	1199	1140
Cpt1a	4367.39	4193.86	3898.06	5130.76	5290.79	7038.95	3824.58	4279.15	4233.65	4421.43	4712.33	4791.69
Cpt2	463	497	449	720	727	926	381	397	397	404	441	430.999
Decr1	445	512	427	714	698.368	724	350	422	387	393	438	377
Dgat1	2055	2013	1887.06	3656	3603	4783.94	1687	1734	1756	2227	2289.97	2370
Dgat2	406	390.058	406	678	696.001	783	240	246	241.001	182	257	205
Dlat	851	791	801.28	1231	1290.56	1650	709	747.999	789	709.999	798.001	781.001
Dld	1330.04	1416.88	1334.66	1813.56	2052.42	2023.2	1170.73	1572.46	1520.76	1299.57	1566.7	1239.27
Ech1	568.001	601.474	499	935	995.001	1034	479	528	441.001	557.995	633	469.001
Eci1	354.743	354.895	335.974	648.487	625.917	687.039	314.661	344.924	304.163	319.202	364.048	264.949
Ehhadh	57	61	62	194	211	214	31	30	34	50	42	59
Elovl3	95	78	69	261	329	299	53	46	54	41	27	39
Gk	742.999	822.786	750.001	1963.96	1997	2287	572	570.07	668.999	569.001	617	574.119
Hadh	602.337	659.067	590.553	1270.98	1098.83	1220.24	492.114	525.414	471.941	535.06	584.506	438.518
Hadha	2133.01	2217	2150	3323	3387	4414	1634	1980	1775	2066	2097.01	2055.13
Hadhb	1300.01	1309.23	1293.96	2056.74	2278.5	3174.51	988.885	1019.34	1191.05	1173.43	1245.71	1183.58
Hmgcs1	1963.24	2128.18	2014.17	3531.81	3808.81	4327.29	1698.26	2046	2066.62	2118.99	2470.79	2096.07
Idh3a	2374	2650.55	2310	4173	4155	4623	2002	2045	2118	2054	2210.84	1895
Idh3b	1105	1143	1092	1311	1352	1720	1003.26	1023	1217	1115	1083	1066
Kcnk3	156.001	168.74	161.32	438.274	431.831	446.689	62.177	81.96	102.226	85	103.929	102.854
Mtus1	271.796	231.68	225.585	422.436	427.596	614.509	177.952	207.817	186.943	260.002	276.555	276.715
Ndufa10	722	748	692.234	947	981	1156.44	677	766.001	735	666.154	744.999	655
Ndufv2	712	694	654	990	1006	1013	653.001	742	755	717.001	845	603.826
Pck1	32	28	15	104.261	95	110	8	9	9	2	1.002	4
Pdha1	2601.72	2825.07	2581.51	3617.9	3658.51	4214.23	2592.81	2997.56	2993.19	2823.04	3159.88	2715.26
Pdhb	1234.66	1292.05	1178.73	1996.83	2028.6	2225.71	1031.38	1214.48	1172.13	1114.74	1236.31	1097.46
Pdk4	571.403	643	543.255	1672	1757.43	2014.28	231	333.734	265.998	303.119	295	332
Pex16	216	242	194	352.999	383.201	314	225.001	345.001	257	236.989	319	191
Pex19	862.149	849.001	770	1206	1179	1225.81	757.999	890	887.999	852	924	827
Pex5	1976.91	2023.11	1928	3051	3241	3144	2020	2552	2236	2151	2663	1933
Ppara	113.998	80	65.077	236	247	296	27	37	35	38	38	43
Ppargc1a	242	290	259.999	566	631.429	829	124	126.041	130.001	103.001	114	115.012
Ppargc1b	124	116	122	205	210	275.001	67	94	97	63	84.001	69
Slc25a10	455.622	474.404	431.999	816.467	796.764	928.722	441.203	428.519	464	542.999	544.634	511.87
Slc25a20	535.145	540.159	504.695	894.903	851.131	744.403	458.225	539.839	491.367	445.373	532.406	398.652
Slc25a34	15	20	18	50	44	57	24	19	16	19	17	19
Slc25a39	1460	1447	1312	2045	2112	2131	1231	1445	1404	1536	1768	1349
Sod2	2827.39	3001.01	2694.22	3748.47	3919.71	4608.67	2529.39	2860.17	2877.62	3075.55	3311.64	3100.05
Sucla2	975	996.001	873.999	1190	1361	1408	773	1033	906.001	877	1071	965
Ucp1	219	189	197	530	573	824.543	27	26	31	21	19	15
Uqcrc1	2123	2073	1875	2794	2751	2995.8	1856	2114	2075.87	1877	2178	1834
Uqcrc2	797.126	822.484	729.996	1071.66	1166.6	1288.58	629.104	743.864	682.656	628.469	700.153	627.892
Vdac1	1870	1967.88	1806	2341	2478	2559.51	1941	2268.58	2264	2100	2201	1950.5
Vdac2	2376	2294	2284	2731.06	2715.32	3326.83	2289	2527	2487	2398.7	2556.4	2320
Vwa8	606.742	546.115	581.957	829.19	777.312	1063.56	496.448	575.808	535.642	526.391	635.615	561.394
Ndrg2	149.001	141	162.001	288.999	334.999	373	106	109	93.001	129	148	130
Trim67	13.344	20.109	12.037	58.432	49.974	43.267	2.01	3.021	11.504	9.069	10	4
Reep6	105	120.954	117.001	313	346.999	453.999	105	96.001	99	104	145	140.999
Egln3	155	157	173	299	299	335	101	106	116	134	151	117
Ogdh	2953	3111.48	2891	4068	4288	5718.97	2975	3115	3219	3628	3625	3822
Acads	469	391	383	661.999	603	594	372	440.999	393	368	454.999	377
Ppif	523	522.096	511	677.852	640.434	874.401	458.576	473.939	521	538.531	539.698	555
Bckdk	617	616	550	682	720.999	873.001	521	582	557.001	582.999	635	546.999
Cxcl14	818	784	715	1281	1241	1333	1381	1662	1513	1179	1313	1152
Sparcl1	344	342	281	620	628	769	341	367	361.001	515	578	517
Ckb	221	211	212	403	371	526	256	263	314	388	447	440
Tinagl1	213.999	195	194	388	416.001	389	240	312	285.001	429.999	500.001	433
Sgpl1	2444.5	2537.46	2533.89	3103.11	3208.28	4242.85	2609.05	2875.48	3051.94	3507	3601.57	3530.7
Pde4d	4187.95	4280	3872	5052	5093	6071.6	4052	4693	4635	4946.73	5346.81	4758.85
Slc25a25	1438.86	1437.14	1339.04	2340.52	2334.16	2678.38	1469.94	1726.32	1687.47	2198.02	2563.63	2124.74
Slc25a51	2222.99	2223.24	2099.99	3192.97	3249.78	4291.12	1738.53	2033.95	2048.05	2476.85	2586.89	2588.84
Pde3b	2049.82	2298.66	1902.03	2811.83	2970.61	3603.74	1354.14	1423.83	1450.83	1883.59	1973.05	2021.14

## Sheet: Fig 4d
	Oxygen consumption rate (pmol/min/ug protein)
	Scr × WT								Sh-Appbp2 × WT										Scr × Prdm16 KO									Sh-Appbp2 × Prdm16 KO
Time (minutes)	sample 1	sample 2	sample 3	sample 4	sample 5	sample 6	sample 7	sample 8	sample 1	sample 2	sample 3	sample 4	sample 5	sample 6	sample 7	sample 8	sample 9	sample 10	sample 1	sample 2	sample 3	sample 4	sample 5	sample 6	sample 7	sample 8	sample 9	sample 1	sample 2	sample 3	sample 4	sample 5	sample 6	sample 7	sample 8	sample 9
1.40913	17.6939	22.7467	23.2027	21.3819	17.825	20.9141	22.6572	22.7962	23.7322	24.6749	23.3293	24.9157	24.7351	24.3453	22.3675	21.1053	20.2727	26.5089	14.5874	14.4457	14.0021	13.92	16.188	16.3178	14.0025	14.8944	14.9717	14.7943	14.9196	15.0462	15.0072	14.6552	14.8162	14.069	14.9804	15.0324
7.92897	18.2515	22.7138	23.4185	21.134	17.7815	20.9263	22.8219	22.6281	24.1538	25.2114	23.8096	25.5533	25.5757	24.8891	22.8959	21.4715	20.6657	26.6865	14.6147	14.3876	14.1065	13.742	16.1204	16.2011	13.819	14.9858	14.6382	14.9022	14.9732	15.1667	15.0769	14.6374	14.8213	15.1553	14.9978	15.1286
14.4614	18.6899	22.6268	23.5526	21.0869	18.0569	20.7812	22.8196	22.6085	24.5834	25.8101	24.2936	26.1906	26.4873	25.3886	23.3909	21.7862	21.4862	27.0222	14.6495	14.5012	14.0409	13.9206	16.1295	16.2967	13.7302	15.1111	14.6232	14.9038	15.1736	15.3863	15.1738	14.8005	14.6821	14.9396	15.3512	15.6366
21.017	22.5972	23.973	26.5048	22.3387	19.6138	21.9666	26.641	24.1999	29.3229	30.4291	30.703	31.9468	30.2862	29.7906	28.2202	27.3647	28.4335	33.3637	15.2257	15.2522	14.9049	14.5013	17.3853	16.9189	14.2876	15.817	15.2616	16.2309	16.2343	16.8121	16.1652	15.8059	15.6404	15.9071	16.5329	16.0858
27.573	24.3416	24.5862	27.7017	22.984	20.2573	22.5583	28.0554	24.7685	31.992	32.8983	34.4165	35.2808	32.35	32.1776	30.9271	30.5924	33.0181	36.4509	15.0423	15.3283	14.9035	14.4575	17.5108	17.0913	14.2597	15.9598	15.3031	15.6249	16.6836	17.29	16.2388	16.012	15.92	15.9876	16.9561	16.6413
34.1878	24.9285	24.7617	28.0213	23.1493	20.6936	22.6115	28.5132	25.002	33.099	34.0702	36.2171	36.6544	33.2091	33.1902	31.9464	31.6074	35.034	37.3964	15.0911	15.2734	14.8402	14.3177	17.4904	16.9702	14.1586	15.8679	15.2178	18.0012	16.8252	17.6087	16.3285	15.9922	16.0344	16.008	16.8489	16.6607
40.7159	18.0698	18.6548	22.6015	17.6314	13.7773	17.6561	24.3732	19.8348	26.1303	27.5396	27.5549	30.1974	26.7921	27.4321	26.3858	26.4932	27.6208	30.1511	6.67461	8.40286	8.22327	7.50111	11.9014	10.3254	8.90822	10.8207	10.1527	11.0381	11.9137	12.0052	10.7384	9.51313	7.84882	10.4904	10.7474	9.54265
47.2505	16.7838	17.9068	21.7048	16.9293	12.9681	16.8391	23.5014	18.906	24.896	26.5491	25.3376	28.6553	25.3203	26.3423	25.4006	25.9611	26.2864	28.7741	6.77607	8.22846	8.02978	7.45516	11.7785	10.1497	8.69857	10.5022	9.98592	10.7986	11.495	11.6086	10.4956	9.03888	7.68945	10.1272	10.2768	9.36874
53.8713	15.4541	17.0135	20.6911	16.0806	12.2029	16.058	22.6281	17.9353	23.3519	25.2327	23.225	26.9454	23.779	24.9462	24.0152	24.9387	24.4683	27.099	6.49102	7.81551	7.65686	7.22622	11.2307	9.67817	8.51903	10.3008	9.66052	10.4805	11.1056	11.2622	9.86597	8.71155	7.42532	9.82565	9.97255	9.07916
60.4452	32.861	31.0127	35.2041	27.7098	27.741	27.9982	36.1969	32.335	44.3245	43.9737	55.3232	49.5408	46.0355	46.9043	44.8316	41.5424	51.3148	53.0352	20.7407	25.8008	25.3488	25.358	24.3125	24.5337	22.6897	22.5268	22.5308	25.568	23.4101	23.9063	23.6852	24.3402	24.2281	26.1051	22.3562	23.8873
66.9853	31.0086	29.5699	33.7713	27.2752	26.4091	26.9956	34.8944	31.3623	43.8696	43.3107	53.2668	48.2974	44.2217	45.1134	43.4134	41.0127	49.8267	51.604	19.6343	25.6473	24.4991	24.5031	23.0444	23.6971	22.3247	22.0358	21.9887	25.9999	23.4642	24.3985	23.909	24.3281	24.0434	26.5407	22.8482	23.8956
73.6084	29.654	28.4893	32.457	26.3861	25.2559	26.0032	33.7093	30.4055	42.4061	42.1314	51.6303	46.4608	42.8078	43.4675	41.8065	39.5759	48.1079	49.6491	19.0787	24.848	23.8114	23.6746	22.1505	23.0002	21.7174	21.343	21.2284	25.3885	23.0704	23.8903	23.594	23.9506	23.587	25.9202	22.4323	23.6412
80.1462	1.47669	5.20525	5.43369	4.70037	4.73771	5.62257	6.75308	4.87426	4.36627	6.58512	6.18812	6.51626	6.86741	6.46492	3.69501	5.7927	1.23112	6.37364	3.3896	3.70873	3.67533	2.8665	4.3792	3.8181	3.71412	5.33767	3.43991	2.79973	3.87292	3.47349	4.25716	3.72135	3.80731	4.26013	4.73319	3.00528
86.7153	1.51702	5.14493	5.44305	4.60698	4.71871	5.52613	7.08952	4.84133	4.45807	6.73629	6.50243	6.88664	6.76289	6.55867	3.61099	5.89128	1.69793	6.96384	3.26407	3.76073	3.80143	3.00652	4.24093	3.85894	3.79706	5.33337	3.41582	2.783	3.78056	3.71796	4.42234	3.90915	3.77794	4.05075	4.63207	3.14105
93.2984	1.25163	4.99034	5.34033	4.35815	4.49744	5.43746	6.98934	4.64382	4.18462	6.38716	6.25047	6.64093	6.5147	6.27729	3.36895	5.64201	1.45755	6.85879	3.21589	3.71477	3.6873	2.99738	4.34032	3.96347	3.73498	5.32598	3.30114	2.73583	3.83772	3.80364	4.33664	3.75998	3.76247	4.12799	4.42984	3.33823
