# Supplementary material for: Post-translational control of beige fat biogenesis by PRDM16 stabilization
Source: Nature. 2022 Aug 17;609(7925):151–8. doi: 10.1038/s41586-022-05067-4 (PMC9433319; doi:10.1038/s41586-022-05067-4)
Supplement: Supplementary file 9 — Source Data Fig. 5 [file 41586_2022_5067_MOESM9_ESM.xlsx]

## Sheet: Fig 5d
	Oxygen consumption rate (ml/min)
Time	Control-1	Control-2	Control-3	Control-4	Control-5	Control-6	Control-7	Control-8	Adipo-Appbp2 KO-1	Adipo-Appbp2 KO-2	Adipo-Appbp2 KO-3	Adipo-Appbp2 KO-4	Adipo-Appbp2 KO-5	Adipo-Appbp2 KO-6	Adipo-Appbp2 KO-7	Adipo-Appbp2 KO-8
08/06/2021 06:02:00	1.16756	1.46097	1.41576	1.65786	1.44825	1.15101	1.5876	0.993632	1.67387	1.49333	1.09582	0.811236	1.28509	0.756758	1.8856	1.43327
08/06/2021 06:05:00	1.37712	1.86167	1.37062	1.76319	1.39106	1.33615	1.57885	0.936257	1.66336	1.51249	1.0559	0.855811	1.44036	0.827718	1.73965	1.43678
08/06/2021 06:08:00	1.48441	1.79394	1.33668	1.71501	1.36574	1.43528	1.60215	0.848434	1.6292	1.43203	1.04299	0.8797	1.39678	0.853687	1.579	1.31173
08/06/2021 06:11:00	1.49786	1.37686	1.26296	1.57809	1.36222	1.31135	1.76249	0.842394	1.54748	1.26058	1.06149	0.895095	1.24138	0.826342	1.63439	1.38221
08/06/2021 06:14:00	1.42851	1.20322	1.16949	1.43004	1.37277	1.3684	1.77288	0.902979	1.39884	1.09272	1.00089	0.918366	1.1224	0.857185	1.69488	1.50895
08/06/2021 06:17:00	1.53907	1.17018	1.07074	1.39048	1.28832	1.47758	1.53395	0.942763	1.35899	0.919727	0.838269	1.00714	1.00571	0.884151	1.61244	1.40843
08/06/2021 06:20:00	1.8777	1.2344	0.982434	1.44216	1.1818	1.37881	1.43596	0.90976	1.41039	0.705695	0.796683	1.11792	0.89545	0.862294	1.61695	1.25968
08/06/2021 06:23:00	1.85831	1.27631	0.91118	1.54761	1.41633	1.25597	1.39312	0.752616	1.36061	0.633463	0.813508	1.2135	0.891263	0.831328	1.65976	1.13503
08/06/2021 06:26:00	1.64378	1.28499	0.867336	1.47042	1.68753	1.18772	1.20475	0.803463	1.24575	0.760454	0.764155	1.17207	0.933018	0.813995	1.46056	1.04165
08/06/2021 06:29:00	1.56142	1.30268	0.849966	1.24991	1.7433	1.31141	1.02113	1.01614	1.0906	0.865191	0.742132	1.02487	0.909222	0.863626	1.2135	0.980471
08/06/2021 06:32:00	1.56694	1.30538	0.859035	0.961686	1.5334	1.49156	0.917658	1.11172	0.994066	0.904386	0.775331	0.920337	0.86057	0.889277	1.06422	0.953801
08/06/2021 06:35:00	1.63943	1.278	0.918168	0.928972	1.15326	1.4915	1.04682	1.14755	0.971284	0.814272	0.793133	0.870613	0.809349	0.820033	0.972725	0.913194
08/06/2021 06:38:00	1.63839	1.27357	1.01239	1.22584	0.924358	1.40259	1.26241	1.1636	1.00867	0.750902	0.804354	0.888893	0.827645	0.795879	0.97123	0.861987
08/06/2021 06:41:00	1.59394	1.2767	1.10166	1.28598	0.847129	1.27816	1.28853	1.16374	1.03364	0.768832	0.833787	0.864461	0.866873	0.81367	1.2354	0.971187
08/06/2021 06:44:00	1.56073	1.20467	1.11591	1.1677	0.932669	1.28673	1.25971	1.15395	0.982313	0.774007	0.816794	0.810797	0.85132	0.771173	1.41866	1.11734
08/06/2021 06:47:00	1.47297	1.10216	0.990986	1.02031	0.959707	1.44158	1.22523	1.15152	0.96044	0.779325	0.747983	0.858026	0.79694	0.752758	1.23095	1.10749
08/06/2021 06:50:00	1.31225	1.0002	0.89192	0.960235	0.906799	1.82471	1.17998	1.11454	0.968893	0.814019	0.853471	0.901529	0.720942	0.830067	1.20852	1.02636
08/06/2021 06:53:00	1.10047	0.936007	0.853479	1.00378	0.853271	1.83861	1.13502	1.00767	0.943161	0.826033	0.984579	0.862105	0.711482	0.839894	1.31677	0.911845
08/06/2021 06:56:00	0.921468	0.908593	0.871358	0.933149	0.854594	1.31408	1.10758	0.9451	0.906557	0.798569	0.893526	0.806455	0.728207	0.769395	1.23767	0.80862
08/06/2021 06:59:00	0.912215	0.882724	0.977211	0.836113	0.963905	1.05206	1.10004	0.930662	0.877223	0.790534	0.756382	0.758279	0.701077	0.624098	1.13872	0.765764
08/06/2021 07:02:00	0.882809	0.870742	1.19874	0.873292	0.997592	0.973324	1.10207	0.908359	0.867885	0.767365	0.638109	0.759221	0.734091	0.620894	1.12331	0.879096
08/06/2021 07:05:00	0.794452	0.884977	1.28731	0.87623	0.940368	0.861383	1.00513	0.884385	0.872663	0.651229	0.622867	0.789375	0.851038	0.951178	1.06241	0.92616
08/06/2021 07:08:00	0.866305	1.01278	1.25555	0.80012	0.854298	0.834598	0.879322	0.861867	0.862088	0.686711	0.669304	0.8352	0.848122	1.19303	1.03118	0.855031
08/06/2021 07:11:00	1.00164	1.19464	1.34051	0.804604	0.798242	0.919198	0.86636	0.868052	0.849616	0.947618	0.709785	0.848351	0.777772	1.27522	1.33878	0.937986
08/06/2021 07:14:00	1.02764	1.21697	1.40092	0.831716	0.827164	0.966624	0.829324	0.891837	0.845729	1.12368	0.734786	0.828901	0.74796	1.26417	1.50585	1.11488
08/06/2021 07:17:00	0.983462	1.28237	1.32576	0.774708	0.839295	0.976715	0.730056	0.884025	0.883889	1.22738	0.736997	0.812402	0.72098	1.15163	1.14931	1.30176
08/06/2021 07:20:00	0.905955	1.53351	1.25053	0.713616	0.825716	0.963365	0.717088	0.866646	0.965067	1.30248	0.715386	0.798693	0.688902	0.927906	1.01633	1.41773
08/06/2021 07:23:00	0.957587	1.45776	1.19275	0.700198	0.820495	0.963082	0.768431	0.856484	1.06812	1.42145	0.703087	0.789112	0.679285	0.767181	1.14034	1.43824
08/06/2021 07:26:00	1.06375	1.1638	1.13385	0.925149	0.849269	0.981078	0.837069	0.837878	1.18373	1.58162	0.758944	0.773314	0.691767	0.737147	1.1147	1.47234
08/06/2021 07:29:00	1.10888	1.19689	1.10586	1.2482	0.93561	0.94815	0.858756	0.818384	1.30363	1.43317	0.830997	0.779556	0.727339	0.959736	0.934431	1.485
08/06/2021 07:32:00	1.20037	1.23674	1.13178	1.43454	0.969147	0.893409	0.821066	0.833476	1.38189	1.18775	0.896588	0.902031	0.762363	1.16199	0.612455	1.39487
08/06/2021 07:35:00	1.36662	1.07757	1.21027	1.47761	0.947844	0.876649	0.817773	0.835339	1.42403	1.25742	0.939388	1.15188	0.782818	1.1265	0.571367	1.35435
08/06/2021 07:38:00	1.61069	0.962523	1.31836	1.39756	0.956342	0.791491	0.831875	0.786953	1.48899	1.31531	0.976085	1.53237	0.769212	1.2622	0.786199	1.41407
08/06/2021 07:41:00	1.72166	0.923827	1.39648	1.4174	0.915248	0.624468	0.825549	0.771856	1.52182	1.2513	1.0397	1.54788	0.725213	1.52575	0.889813	1.41944
08/06/2021 07:44:00	1.33233	0.938905	1.34568	1.46693	0.760246	0.645314	0.797108	0.813494	1.47553	1.2356	1.08266	1.28521	0.646086	1.502	0.938801	1.39084
08/06/2021 07:47:00	1.0135	0.930573	1.06642	1.42982	0.687793	0.753774	0.751832	0.953228	1.47676	1.2429	1.08481	1.32136	0.615238	1.4069	0.957776	1.38533
08/06/2021 07:50:00	0.967062	0.844512	0.908345	1.31476	0.707858	0.785154	0.764723	1.08033	1.52225	1.2178	1.0414	1.32619	0.66127	1.39548	0.946286	1.29048
08/06/2021 07:53:00	0.945974	0.786152	0.895617	1.1263	0.71854	0.805721	0.804882	1.09784	1.52669	1.19671	1.01184	1.05113	0.712649	1.38818	0.914854	1.10853
08/06/2021 07:56:00	0.934316	0.770156	0.924568	0.969314	0.732134	0.830876	0.809891	1.14004	1.43866	1.18837	1.09813	0.898031	0.785369	1.37759	0.888727	1.14311
08/06/2021 07:59:00	0.923194	0.802263	0.95617	0.880932	0.756255	0.793898	0.80341	1.19645	1.20861	1.1463	1.10604	0.88291	0.910285	1.37264	0.907538	1.26473
08/06/2021 08:02:00	0.915392	0.835233	0.954336	0.922016	0.984195	0.741301	0.795028	1.13308	1.13298	1.11713	0.972552	0.817079	0.985872	1.35584	1.00022	1.21909
08/06/2021 08:05:00	0.911255	0.83591	0.993223	1.00248	1.31292	0.760196	0.778795	1.12374	1.21885	1.1901	0.891546	0.810581	0.99172	1.31449	1.16396	1.16884
08/06/2021 08:08:00	0.912342	0.814716	1.05179	1.07066	1.20284	0.778508	0.837309	1.28904	1.30384	1.15092	0.850419	0.947483	1.18117	1.18965	1.36201	1.1476
08/06/2021 08:11:00	0.917061	0.785378	1.04349	1.03078	1.03132	0.800522	1.14271	1.34862	1.36459	0.940728	0.812339	0.909152	1.32706	1.00763	1.47298	1.0063
08/06/2021 08:14:00	0.917324	0.785084	0.978038	0.968236	1.10278	1.05391	1.23908	1.29271	1.37477	0.843637	0.786579	0.731742	1.03391	0.899981	1.50834	0.847593
08/06/2021 08:17:00	0.985749	0.800153	0.863196	1.02231	1.14221	1.29035	0.991799	1.25779	1.26095	0.866392	0.775005	0.678082	0.795616	0.857811	1.4727	0.846589
08/06/2021 08:20:00	1.12913	0.821938	0.918466	1.14648	1.11881	1.13917	0.864862	1.21047	1.06015	1.0088	0.771748	0.700247	0.777371	0.884092	1.6111	0.893781
08/06/2021 08:23:00	1.10766	0.806709	1.18276	1.29921	1.05744	1.09154	0.82658	1.13068	0.956821	1.14183	0.778222	0.766235	0.788014	0.896799	1.83188	0.930817
08/06/2021 08:26:00	1.08963	0.771885	1.68273	1.24805	0.984258	1.25069	0.785037	1.13524	0.907409	1.19883	0.800564	0.879435	0.791953	0.882765	1.6508	0.828021
08/06/2021 08:29:00	1.35054	0.808393	1.95338	1.16193	0.923623	1.1357	0.75941	1.2125	0.880584	1.05514	0.797164	0.986665	0.742216	0.840221	1.44148	0.701719
08/06/2021 08:32:00	1.54591	0.888688	1.61592	1.35451	0.844443	0.900168	0.753545	1.23217	0.865121	0.853414	0.758126	0.914014	0.726546	0.808927	1.4521	0.742696
08/06/2021 08:35:00	1.53285	0.991802	1.37115	1.39129	0.7674	0.844085	0.760655	1.26165	0.857949	0.841048	0.756983	0.814707	0.766217	0.821605	1.56275	0.798582
08/06/2021 08:38:00	1.32657	1.13651	1.25307	1.16324	0.794567	0.781459	0.764808	1.35488	0.861355	0.823408	0.767168	0.81064	0.755332	0.83131	1.68862	0.80827
08/06/2021 08:41:00	1.0656	1.25338	0.985697	0.926109	0.834425	0.666328	0.738591	1.49994	0.856236	0.742775	0.727424	0.78474	0.718162	0.826354	1.6127	0.783617
08/06/2021 08:44:00	0.973034	1.06227	0.797061	0.770762	0.808354	0.684064	0.715652	1.61347	0.824957	0.713568	0.804372	0.736148	0.707798	0.794011	1.39341	0.752466
08/06/2021 08:47:00	0.926965	0.84054	0.889899	0.837286	0.834359	0.78412	0.708548	1.40641	0.880505	0.734215	1.02741	0.703216	0.703235	0.769066	1.07937	0.764507
08/06/2021 08:50:00	0.883393	0.801458	1.02849	0.87578	0.894041	0.868925	0.707394	1.20698	0.982155	0.798729	1.01659	0.691072	0.697572	0.775718	0.986698	0.790005
08/06/2021 08:53:00	0.851165	0.771744	1.12342	0.796382	0.829542	0.897124	0.691969	1.27474	0.900761	0.833923	0.86456	0.707343	0.687852	0.720332	1.0351	0.81383
08/06/2021 08:56:00	0.843903	0.748006	1.01497	0.727847	0.91537	0.859512	0.620233	1.28124	0.798968	0.81508	0.750371	0.816122	0.688601	0.682171	0.827143	0.803226
08/06/2021 08:59:00	0.884206	0.791551	0.92807	0.713032	1.36831	0.824484	0.615716	1.21056	0.798477	0.823995	0.686249	0.929976	0.726999	0.958685	0.656073	0.784102
08/06/2021 09:02:00	0.912139	0.818604	1.03228	0.825099	1.39221	0.796761	0.714454	1.22494	0.828887	0.829526	0.686323	0.72211	0.740705	1.24143	0.735976	0.798061
08/06/2021 09:05:00	0.903321	0.76195	1.10595	0.91204	1.08173	0.779102	0.728409	1.2536	0.864266	0.777175	0.718276	0.524881	0.716595	1.27818	0.978836	0.788512
08/06/2021 09:08:00	0.813592	0.788047	1.16758	0.914928	1.07451	0.798015	0.679505	1.24009	0.848054	0.746203	0.750065	0.618226	0.725243	1.25965	1.2946	0.742591
08/06/2021 09:11:00	0.73331	0.868541	1.4508	0.922107	1.18989	0.845249	0.612492	1.16577	0.820335	0.761411	0.735967	0.687321	0.738682	1.22219	1.40847	0.740777
08/06/2021 09:14:00	0.841323	0.817095	1.62376	0.913216	1.28527	0.717534	0.650582	1.05702	0.813753	0.785517	0.649416	0.700423	0.706855	1.1808	1.35929	0.758333
08/06/2021 09:17:00	0.897956	0.733307	1.41222	0.848346	1.18415	0.588124	0.832885	1.02241	0.828829	0.799134	0.503982	0.718319	0.662312	1.10877	1.1716	0.742233
08/06/2021 09:20:00	0.830162	0.698737	1.1941	0.801501	0.936612	0.760788	1.03731	0.975815	0.851968	0.772052	0.547351	0.733207	0.622366	0.98221	1.20281	0.74816
08/06/2021 09:23:00	0.871454	0.710171	1.04419	0.795747	0.851995	1.06611	1.19122	0.85409	0.828756	0.733426	0.671112	0.740153	0.643729	0.844356	1.37763	0.791699
08/06/2021 09:26:00	1.02476	0.743977	0.969463	0.725856	0.824714	1.4165	1.17751	0.779257	0.799625	0.709846	0.666023	0.751015	0.677568	0.742285	1.1707	0.804745
08/06/2021 09:29:00	1.2971	0.68013	0.976834	0.761923	0.777981	1.66783	1.07532	0.792704	0.796706	0.832555	0.731529	0.773011	0.626233	0.809187	0.962324	0.779552
08/06/2021 09:32:00	1.44612	0.736553	1.0747	1.20501	0.811283	1.69999	0.938167	0.948667	0.992715	1.05805	0.928713	0.80393	0.593634	0.876796	0.998498	0.708391
08/06/2021 09:35:00	1.40436	1.10838	1.23406	1.5049	0.933066	1.31604	0.943721	1.08863	1.38189	1.31494	1.15044	0.947224	0.647293	0.806909	0.867291	0.684255
08/06/2021 09:38:00	1.56245	1.53113	1.4305	1.4796	1.11019	1.21516	1.05893	1.08891	1.86028	1.48977	1.3537	1.29217	1.11005	0.935157	0.698524	0.769788
08/06/2021 09:41:00	1.80066	1.87567	1.6176	1.57546	1.26962	1.59504	1.24574	1.31102	2.13676	1.53852	1.48214	1.55566	1.65618	1.23222	1.25173	1.16598
08/06/2021 09:44:00	1.88002	1.88818	1.72962	1.69462	1.34926	1.88566	1.39498	1.69971	1.95137	1.50416	1.46603	1.6542	1.73919	1.42102	1.84591	1.61641
08/06/2021 09:47:00	1.79649	1.77681	1.70328	1.64155	1.376	2.0338	1.4601	1.82573	1.84845	1.44279	1.29743	1.50391	1.6707	1.49251	1.93976	1.69889
08/06/2021 09:50:00	1.56258	1.69132	1.58727	1.55898	1.37031	1.99588	1.48018	1.8695	1.86722	1.44596	1.24523	1.32303	1.53998	1.42809	1.95273	1.72587
08/06/2021 09:53:00	1.33641	1.68632	1.40687	1.50551	1.3894	1.85623	1.44741	1.94864	1.81753	1.40388	1.22342	1.25934	1.34589	1.24841	1.92416	1.78992
08/06/2021 09:56:00	1.1447	1.72516	1.20069	1.55303	1.43684	1.68325	1.33972	1.86252	1.46917	1.29036	1.04851	1.26143	1.17788	1.04716	1.69566	1.68271
08/06/2021 09:59:00	0.99917	1.61478	1.07995	1.59113	1.51798	1.82286	1.31305	1.63237	0.629717	1.25636	0.889941	1.2949	1.2001	1.18088	1.56039	1.51534
08/06/2021 10:02:00	1.1207	1.51114	1.14661	1.40202	1.53241	2.02692	1.38909	1.46669	0.643161	1.3174	0.853864	1.23484	1.21243	1.31449	1.73152	1.44874
08/06/2021 10:05:00	1.55046	1.54214	1.24083	1.26083	1.47977	1.87481	1.21248	1.37108	1.4763	1.48329	1.25481	1.23652	1.15557	1.20972	1.66614	1.44607
08/06/2021 10:08:00	1.72042	1.74161	1.36675	1.28414	1.42692	1.57649	0.961157	1.36133	2.03212	1.84108	1.88669	1.42723	1.09298	1.17174	1.37018	1.46427
08/06/2021 10:11:00	1.78382	2.01976	1.67425	1.61725	1.36891	1.26259	0.970639	1.05065	2.33174	2.3749	2.39151	1.66846	1.20307	1.30324	1.00998	1.03321
08/06/2021 10:14:00	2.05887	2.04738	1.86062	2.07531	1.30279	1.51531	1.07883	0.701703	2.33931	2.56029	3.00574	1.99595	1.82303	1.81346	1.05564	0.716374
08/06/2021 10:17:00	2.03426	2.00669	1.66201	2.34664	1.27799	1.98539	1.21454	1.47329	2.35045	2.80455	3.69393	2.70979	2.3647	2.28064	1.83292	1.49407
08/06/2021 10:20:00	1.55853	2.03115	1.51113	2.34943	1.28444	2.15759	1.24883	2.2292	2.38925	3.83193	3.17754	3.04441	2.59132	2.4007	2.3606	2.15107
08/06/2021 10:23:00	1.48738	2.02904	1.48711	2.07972	1.24202	2.16382	1.27691	2.2076	2.32952	3.76351	2.18375	2.34891	2.78809	2.41284	2.6101	2.25831
08/06/2021 10:26:00	1.65933	2.00041	1.57023	2.04302	1.23445	2.05977	1.49846	2.18597	2.14555	2.22963	2.15766	2.0709	2.87825	2.52378	3.03065	2.19389
08/06/2021 10:29:00	1.72055	2.0068	1.56365	2.10365	1.33198	2.10944	1.4899	2.20659	1.82329	1.91301	2.28083	2.24029	2.72545	3.4009	3.44716	2.06387
08/06/2021 10:32:00	1.86082	1.90493	1.29022	2.00935	1.31796	2.09673	1.15179	2.0001	1.68053	2.35762	2.26036	2.21418	2.45727	3.77365	3.71859	2.00668
08/06/2021 10:35:00	2.08131	1.57018	1.11586	1.95206	1.20809	1.60934	1.29102	1.82528	1.75574	2.89559	2.31175	2.12922	2.14237	2.54024	3.34262	2.01079
08/06/2021 10:38:00	1.7576	1.46106	1.10805	1.98736	1.22602	1.33384	1.57801	1.89579	2.00076	3.10775	2.55034	2.05747	1.98461	2.00267	2.45982	2.06899
08/06/2021 10:41:00	1.36444	1.54469	1.36857	1.91179	1.25356	1.5025	1.39108	1.93707	2.14691	2.81335	3.247	1.91284	1.98039	2.25962	1.92704	2.11718
08/06/2021 10:44:00	1.76681	1.4728	1.54859	1.80669	1.20079	1.66905	1.17985	1.8884	1.96852	2.34782	3.20347	1.7542	2.11023	2.54924	1.78565	2.01261
08/06/2021 10:47:00	2.00183	1.34241	1.35789	1.8388	1.23337	1.76573	1.10247	1.68524	1.84125	1.95521	2.10007	1.75964	2.13907	2.80374	2.09071	1.46669
08/06/2021 10:50:00	1.73523	1.21372	1.33077	1.76968	1.29604	1.72519	1.07837	1.52041	1.96136	2.03293	2.03662	1.92364	2.03795	2.9376	2.06882	1.28126
08/06/2021 10:53:00	1.58351	1.30965	1.43607	1.57976	1.09784	1.61819	1.0519	1.56316	2.92057	2.29482	2.46218	2.26271	2.43874	2.44262	1.73501	1.67055
08/06/2021 10:56:00	1.5295	1.56711	1.2909	1.78748	0.882977	1.48152	0.919135	1.69799	3.42572	2.59731	2.23791	2.32403	2.90392	1.6205	1.69649	1.8163
08/06/2021 10:59:00	1.51924	1.58507	1.07656	2.07925	0.832764	1.46127	0.836474	1.82929	2.44548	2.67774	2.33629	2.11008	2.58724	1.92583	1.73662	1.76829
08/06/2021 11:02:00	1.45242	1.49564	0.917286	1.93272	0.838864	1.49958	0.858118	1.69606	1.9941	2.848	2.93491	1.90774	2.16206	2.37271	1.69117	1.64981
08/06/2021 11:05:00	1.31895	1.40253	0.916221	1.81595	0.8648	1.49243	0.856446	1.66381	2.18863	3.73859	2.4281	1.8344	1.89409	2.24579	1.69672	1.62815
08/06/2021 11:08:00	1.51461	1.34858	1.01778	1.86265	0.839468	1.46865	0.853528	2.00664	2.24733	4.00678	1.65297	2.00616	1.55272	2.24594	1.79961	1.71326
08/06/2021 11:11:00	1.77879	1.3292	0.959073	1.72955	0.80413	1.46125	0.910379	1.98759	2.17327	3.20695	2.21718	1.90381	1.36032	2.36564	2.11076	1.42266
08/06/2021 11:14:00	1.59904	1.29841	0.907939	1.58622	0.790795	1.7341	0.850228	1.66828	1.94087	2.53986	2.65188	1.60101	1.70476	2.32439	2.49399	1.12272
08/06/2021 11:17:00	1.51688	1.29458	0.985657	1.78797	0.771231	2.04054	0.658909	1.75928	1.82382	2.26412	2.49877	1.68116	2.0859	2.34009	2.82584	1.3964
08/06/2021 11:20:00	1.69078	1.34976	1.01918	1.91384	0.750339	1.90124	0.942785	2.06511	1.91027	2.77863	2.44061	2.07804	2.29041	2.56929	2.90152	1.6445
08/06/2021 11:23:00	1.5771	1.45123	0.954511	1.8004	0.768063	1.58154	1.32553	2.43878	2.39793	2.94938	2.53066	2.737	2.16988	2.89448	2.68191	1.65392
08/06/2021 11:26:00	1.55326	1.57902	0.668698	1.56116	0.77464	1.26526	1.09014	2.14455	2.63579	2.39743	2.85047	2.60621	1.90144	3.1957	2.05216	1.74505
08/06/2021 11:29:00	2.39183	1.67793	0.553207	1.33977	0.726706	1.65043	0.812954	1.42128	2.07732	1.95134	2.92325	1.96089	1.7643	3.13095	1.64197	1.94394
08/06/2021 11:32:00	2.74697	1.7706	0.947801	1.38328	0.754101	2.23186	0.718559	1.57531	1.76694	1.80724	2.58262	2.02966	1.84525	3.12394	1.94459	2.31226
08/06/2021 11:35:00	2.16549	1.86676	1.13753	1.483	0.836706	2.0406	0.805356	1.75405	1.80056	2.24734	2.14015	2.24717	2.13325	3.51667	1.97634	2.24696
08/06/2021 11:38:00	1.84668	1.53669	1.13338	1.55679	0.805251	1.71808	0.964056	1.2823	1.79407	2.63004	1.88221	2.2225	1.9598	3.11859	1.79296	1.67161
08/06/2021 11:41:00	1.81094	0.996833	1.60182	1.63845	0.746634	1.50412	0.991352	1.13136	1.85067	2.67894	2.32414	2.24072	1.67663	2.10045	2.13617	1.59114
08/06/2021 11:44:00	2.06901	1.16151	1.84988	1.65084	0.734581	1.30639	1.0949	1.37565	2.05979	2.2132	2.42269	2.33273	1.94683	1.874	2.55238	1.82512
08/06/2021 11:47:00	2.11018	1.40291	1.38466	1.47806	0.886341	1.20782	1.31542	1.73147	2.1868	1.65615	1.84008	2.49403	2.24398	1.82584	2.68347	2.00355
08/06/2021 11:50:00	1.78498	1.23465	1.03384	1.36605	1.15422	1.38091	1.26902	1.93109	2.22899	1.69402	1.86915	2.54021	2.36172	1.59809	2.30296	2.04626
08/06/2021 11:53:00	1.59876	1.13502	0.907092	1.3891	1.30609	1.41074	1.08602	1.77111	2.33775	2.01973	2.25914	2.31164	2.34348	1.78604	1.63171	1.92222
08/06/2021 11:56:00	1.53132	1.148	0.967498	1.30505	1.30473	1.21434	0.954373	1.58745	2.49294	2.45816	2.47705	2.17308	2.13392	2.24076	1.64344	1.70133
08/06/2021 11:59:00	1.50143	1.1719	1.03033	1.20593	1.10776	1.40446	0.953953	1.46274	2.68088	2.44896	2.45663	2.19992	1.61452	2.12121	1.78784	1.46506
08/06/2021 12:02:00	1.46127	1.20715	0.931809	1.25926	0.962377	1.66946	1.12154	1.50445	2.46461	2.31898	2.20226	2.47056	1.44606	2.05203	1.64838	1.33692
08/06/2021 12:05:00	1.39434	1.24902	0.978832	1.46367	0.901577	1.43972	1.48189	1.46027	2.00692	2.74017	2.21679	2.57791	1.83502	2.45385	1.7628	1.24884
08/06/2021 12:08:00	1.36692	1.13979	1.12009	1.76716	0.85058	1.19946	1.72313	1.12401	2.27916	2.76283	2.33991	2.17611	2.4071	2.51502	2.02047	1.21004
08/06/2021 12:11:00	1.39314	0.938167	0.950422	1.56592	0.839599	1.12465	1.25359	1.28666	2.42527	2.1199	2.23072	2.19952	2.75978	2.18764	1.6606	1.54697
08/06/2021 12:14:00	1.49575	0.915552	0.730145	1.1557	0.893139	1.24581	0.812947	1.85943	1.71675	2.05503	2.26557	2.52153	2.15201	1.81696	1.62269	1.89104
08/06/2021 12:17:00	1.55545	1.02625	0.669884	1.08851	0.871065	1.37984	0.663085	2.02611	1.57486	2.35331	2.53766	2.29874	1.73713	1.59229	2.68567	1.64579
08/06/2021 12:20:00	1.51892	1.237	0.755804	1.19933	0.778393	1.22089	0.77504	2.00938	2.07721	2.58208	2.42872	2.04782	1.96266	1.67901	3.06785	1.39259
08/06/2021 12:23:00	1.30845	1.29586	0.918286	1.40801	0.733338	1.23185	0.947421	1.95952	2.56206	2.653	2.14896	2.18868	2.27921	1.84511	2.76359	1.34773
08/06/2021 12:26:00	1.14603	1.2151	0.892228	1.34866	0.732167	1.48695	0.805834	1.79628	2.68911	2.54391	2.07203	2.06037	2.49546	1.9844	2.82637	1.64318
08/06/2021 12:29:00	1.44677	1.23021	0.804702	1.32056	0.77862	1.36146	0.73795	1.60195	2.1454	2.55243	2.16303	1.77928	2.29032	1.88837	2.62207	2.04424
08/06/2021 12:32:00	1.62433	1.24525	0.759551	1.95809	0.778885	1.13868	0.877736	1.7473	2.061	2.57922	2.40386	2.09218	2.11101	1.77292	1.76203	2.13458
08/06/2021 12:35:00	1.48097	1.19067	0.77489	2.11781	0.737003	1.26693	0.951581	1.78148	2.43724	2.41919	2.60174	2.37871	2.12323	1.79335	1.87342	2.02936
08/06/2021 12:38:00	1.43374	1.10198	0.833868	1.56777	0.735393	1.34415	0.96828	1.32059	2.43533	2.48066	2.70051	2.13231	2.00472	1.65987	2.79298	1.78834
08/06/2021 12:41:00	1.54939	1.02071	0.85345	1.40797	0.733667	1.23953	0.966363	1.21406	2.34759	2.81679	2.58669	1.83895	1.80918	1.48136	2.76841	1.66459
08/06/2021 12:44:00	1.92366	1.07463	0.845858	1.40913	0.699519	1.11972	0.965373	1.44107	2.40416	2.68403	2.7466	1.65582	1.63774	1.73809	2.32783	1.57264
08/06/2021 12:47:00	1.95375	1.12576	0.819654	1.15833	0.693626	1.04225	0.969111	1.28296	2.18354	2.30646	3.29538	1.87578	1.4884	2.02578	1.86044	1.33321
08/06/2021 12:50:00	1.49148	1.07521	0.886007	0.913458	0.713889	1.1038	0.903435	1.23688	1.87495	2.02928	3.38076	2.07973	1.4013	2.00977	1.69778	1.46887
08/06/2021 12:53:00	1.30813	1.07997	1.03171	0.772282	0.713417	1.09735	0.893773	1.70734	2.48326	2.18683	3.03986	1.91154	1.78051	1.96368	1.86054	2.02426
08/06/2021 12:56:00	1.32556	1.14023	1.11963	0.865344	0.704872	0.972986	1.19348	1.9293	3.02454	2.81512	2.3564	1.66257	2.13247	1.99758	2.29441	1.59808
08/06/2021 12:59:00	1.36902	1.20881	1.20389	1.03745	0.698199	1.05777	1.25032	1.87256	2.65652	2.77871	1.91227	1.4723	1.48615	2.41572	2.49942	0.958702
08/06/2021 13:02:00	1.6009	1.2144	1.32933	1.02696	0.704467	1.34789	0.910071	2.01142	2.22619	2.4553	1.94732	1.68328	1.22158	2.52408	2.14121	1.39761
08/06/2021 13:05:00	2.03701	1.11143	1.26249	1.00617	0.733222	1.86346	0.959079	1.97622	1.89092	2.56649	2.19274	2.02414	1.75927	1.84448	2.10937	1.70599
08/06/2021 13:08:00	2.15935	1.10315	1.03746	1.03165	0.823749	1.96406	1.14841	1.47183	1.66033	2.56941	2.37259	2.28346	2.08607	1.79847	2.33213	1.51388
08/06/2021 13:11:00	2.01146	1.16726	0.937681	1.05834	0.847175	1.48264	1.05734	1.10064	1.66897	2.29896	1.99362	2.64624	2.12858	2.28533	1.96089	1.22491
08/06/2021 13:14:00	1.68548	1.07167	0.939157	1.0589	0.690776	1.32188	0.885688	1.03164	2.03274	2.06131	1.83162	2.9599	1.82007	2.07997	1.77605	1.19596
08/06/2021 13:17:00	1.57197	1.06572	1.03142	0.992224	0.753413	1.33694	0.729316	1.49531	2.29642	1.89958	2.13391	2.64681	1.70555	1.87573	2.43155	2.05773
08/06/2021 13:20:00	1.79387	1.35725	0.960404	0.941665	0.991907	1.19019	0.805058	1.88744	2.29953	1.85637	1.95959	2.22503	1.93081	2.18863	2.44658	2.36461
08/06/2021 13:23:00	1.85553	1.39818	0.774961	0.935348	0.947288	1.10447	0.956045	1.69488	1.7355	1.89732	1.73253	2.13211	1.71529	2.02883	1.84315	1.66917
08/06/2021 13:26:00	1.70626	1.18069	0.874737	0.99332	0.81877	1.15254	0.902226	1.41702	1.47224	2.00844	2.31082	2.1894	1.49995	1.57651	1.74518	1.82781
08/06/2021 13:29:00	1.2861	1.04568	0.998215	1.02958	0.768075	1.21375	0.826065	1.22752	2.24858	2.18034	2.64889	2.31915	2.14514	1.80974	1.90541	2.38955
08/06/2021 13:32:00	1.12344	0.980719	0.919889	0.902105	0.73485	1.25554	0.792787	1.48784	2.55071	2.2342	2.46385	2.36757	2.13428	2.13781	2.1511	2.40047
08/06/2021 13:35:00	1.39825	0.989046	0.848105	0.918461	0.712713	1.23477	0.736073	1.6573	2.32938	1.86108	2.27598	2.24298	1.06241	2.08397	2.32585	2.18058
08/06/2021 13:38:00	1.79856	1.01667	0.808659	1.15395	0.703481	1.19612	0.72066	1.29057	2.45689	1.68408	2.16876	1.86097	1.06539	2.16555	2.3374	1.83966
08/06/2021 13:41:00	2.08407	1.04603	0.759513	1.20129	0.709993	1.1545	0.867126	1.18725	2.64865	1.94148	2.27489	1.6999	1.7048	2.34607	1.85684	1.44936
08/06/2021 13:44:00	1.86265	1.05664	0.739981	1.12946	0.734545	1.06143	1.07698	1.35918	2.6888	2.43989	2.30243	1.80888	2.04396	2.1221	1.70037	1.2589
08/06/2021 13:47:00	1.74285	1.05331	0.784922	1.07852	0.7406	1.05164	1.27443	1.29902	2.30122	2.845	2.14558	2.12483	2.15731	1.93079	2.47112	1.77259
08/06/2021 13:50:00	1.91169	1.03925	0.791157	1.05303	0.724367	1.3997	1.12396	1.2994	1.70409	2.62519	1.94658	2.323	2.05166	2.08884	2.76054	1.87692
08/06/2021 13:53:00	1.77601	1.0627	0.751559	1.07134	0.692534	1.57648	0.812294	1.59975	1.97279	2.29992	1.85279	2.13322	1.74768	1.94601	2.46921	1.33064
08/06/2021 13:56:00	1.5297	1.15432	0.714678	1.19845	0.673831	1.37908	0.659748	1.5297	2.37271	2.06431	2.12134	1.97906	1.46956	1.62166	2.06115	1.16771
08/06/2021 13:59:00	1.53699	1.42685	0.709237	1.37774	0.694331	1.14748	0.63691	1.18799	2.28145	1.90089	2.40376	1.89909	1.59737	2.04651	1.94998	1.36473
08/06/2021 14:02:00	1.58518	1.5194	0.762116	1.53581	0.713993	1.00788	0.740884	1.32023	2.12887	1.84516	2.52416	1.7844	1.70182	2.38022	2.45531	1.79808
08/06/2021 14:05:00	1.61346	1.11183	0.8863	1.60267	0.721007	1.15266	0.822512	1.45509	2.01168	1.964	2.14834	1.68854	1.64515	1.98252	2.31676	1.94607
08/06/2021 14:08:00	1.72048	1.13506	1.0239	1.53384	0.695097	1.27691	0.863238	1.26703	2.024	2.28973	1.70705	1.65076	1.69013	1.94202	1.66414	1.68304
08/06/2021 14:11:00	1.78896	1.50405	0.950837	1.2332	0.675807	1.26012	0.84168	1.1807	2.05336	2.70825	2.0206	1.70868	1.7729	2.26293	1.91921	1.41023
08/06/2021 14:14:00	1.62376	1.33684	0.827834	1.11539	0.697893	1.04756	0.893388	1.224	2.00921	2.15686	2.16232	1.81963	1.76422	2.24907	2.42221	1.27677
08/06/2021 14:17:00	1.43368	1.06878	0.789085	1.95947	0.713898	0.916872	1.03575	1.29973	1.99811	1.51428	1.86081	1.84815	1.6925	2.15848	2.62715	1.48271
08/06/2021 14:20:00	1.31373	1.02412	0.786543	2.22381	0.712898	1.38433	1.06585	1.39603	2.01102	2.40103	2.18917	1.8152	1.58524	2.20316	2.33459	1.67714
08/06/2021 14:23:00	1.41906	1.13244	0.800436	1.55545	0.681665	1.5988	0.990457	1.49967	1.93927	2.8831	2.61185	1.73468	1.53511	1.98594	1.7363	1.73912
08/06/2021 14:26:00	1.56797	1.29633	0.779862	1.35698	0.671697	1.32189	0.811563	1.65071	1.89729	2.45037	2.03634	1.9055	1.65235	1.63239	1.77875	1.73722
08/06/2021 14:29:00	1.4491	1.20455	0.751068	1.39685	0.7278	1.0778	0.726786	1.80509	1.98279	2.16979	1.83519	2.2122	2.13419	1.94223	1.94482	1.56474
08/06/2021 14:32:00	1.37397	1.05692	0.734708	1.17259	0.852048	1.09708	0.783185	1.78256	1.71884	2.09978	2.44296	2.11726	2.13174	2.1953	1.79878	0.972592
08/06/2021 14:35:00	1.45615	1.01874	0.707736	1.05317	0.999189	1.8055	0.714647	1.80465	1.26901	2.30659	2.33246	1.88868	1.50218	1.81664	1.95442	0.731896
08/06/2021 14:38:00	1.77228	0.962046	0.682931	1.14682	0.988314	1.99513	0.598378	2.06227	1.64491	2.36145	1.91923	1.73132	1.53578	1.6623	2.25845	1.13815
08/06/2021 14:41:00	1.8948	0.903129	0.726442	1.15324	0.946755	1.28199	0.573135	1.9619	2.05621	2.11732	2.06097	1.85983	1.98355	1.76356	1.84727	1.70355
08/06/2021 14:44:00	1.15954	0.983673	0.762757	1.10121	0.986294	1.18416	0.76004	1.60844	1.82663	1.93627	2.08449	2.1998	2.40149	1.75171	1.30134	2.11262
08/06/2021 14:47:00	0.752545	1.046	0.726792	1.06422	1.0801	1.45395	1.1291	1.51696	1.97915	1.81319	1.78872	2.31418	2.25234	1.69654	1.12743	1.94238
08/06/2021 14:50:00	1.03953	0.955829	0.76591	0.924001	1.16781	1.51635	0.971352	1.5938	2.46719	1.67935	1.80573	2.34681	1.53376	1.64745	1.59709	1.62826
08/06/2021 14:53:00	1.19973	0.896595	0.883895	0.690328	1.03229	1.39943	0.679162	1.78891	2.56383	1.90825	1.91903	2.40336	1.74992	1.68253	2.41959	1.34865
08/06/2021 14:56:00	1.32441	0.902296	0.979811	0.77575	0.880941	1.14695	0.955983	1.79216	2.44447	2.53981	1.66412	2.14	2.25052	1.76417	2.72673	1.3444
08/06/2021 14:59:00	1.67769	0.986102	1.05817	0.973248	0.889768	1.07677	1.17973	1.60302	2.22546	2.56833	1.64686	1.67262	2.02162	1.71798	2.46717	1.5366
08/06/2021 15:02:00	1.78348	1.04667	1.11922	0.921294	1.02075	1.12227	1.10749	1.41599	1.95776	2.2659	2.04819	1.61935	1.7562	1.69316	1.56534	1.79964
08/06/2021 15:05:00	1.50964	0.995749	1.11763	0.924927	1.18781	1.18461	0.866772	1.17414	1.75636	2.19444	2.08435	1.77512	1.69607	1.81328	1.31727	1.86082
08/06/2021 15:08:00	1.40193	1.04227	1.07281	1.05953	1.07779	1.21649	0.66624	0.834536	2.04067	2.16566	1.88503	2.00002	1.64827	1.97051	1.69616	1.61293
08/06/2021 15:11:00	1.35605	1.19983	1.09028	0.999043	0.968648	1.19529	0.83381	0.82067	2.2779	2.11787	1.72401	1.90283	1.58562	2.07612	1.7546	1.2941
08/06/2021 15:14:00	1.11154	1.4059	1.10364	0.875377	1.08572	1.09503	1.10223	1.10557	2.02067	1.99956	1.94904	1.54757	1.46536	1.89321	1.802	1.03819
08/06/2021 15:17:00	1.06342	1.52661	1.06297	0.936631	1.17856	1.01357	1.32635	1.29374	1.69482	1.83619	2.59889	1.24994	1.43598	1.64819	2.04927	1.02948
08/06/2021 15:20:00	1.34369	1.46412	1.1524	0.960175	1.18546	1.09871	1.17695	1.43424	1.48498	1.6641	2.37451	1.27201	1.52786	1.51764	2.10552	1.15486
08/06/2021 15:23:00	1.60308	1.37957	1.31523	0.888618	1.04463	1.21287	0.864573	1.55485	1.86993	1.54916	1.72772	1.80824	1.57111	1.48498	1.97658	1.3478
08/06/2021 15:26:00	1.80699	1.30099	1.18992	0.983265	0.88007	1.30588	0.766385	1.6213	2.2048	1.50468	1.60511	1.78906	1.55899	1.52691	1.80677	1.416
08/06/2021 15:29:00	1.94343	1.24422	1.07125	1.14199	0.798354	1.35234	0.756807	1.61926	1.93862	1.41136	1.5411	1.42973	1.47147	1.56887	1.87891	1.30002
08/06/2021 15:32:00	1.86213	1.13944	1.19168	1.16872	0.750687	1.36246	0.784121	1.52017	1.84124	1.37191	1.40674	1.82938	1.52968	1.56704	2.37756	0.919044
08/06/2021 15:35:00	1.55751	0.928987	1.26204	1.28011	0.723444	1.36406	0.767558	1.3866	1.92885	1.56669	1.69725	2.11219	1.77659	1.4749	2.25984	0.803321
08/06/2021 15:38:00	1.43863	0.866785	1.2496	1.51521	0.695629	1.27877	0.726572	1.26552	1.71293	1.74316	2.07102	1.59979	1.69423	1.57835	1.59546	1.11354
08/06/2021 15:41:00	1.44961	0.945938	1.17898	1.4147	0.682075	1.10504	0.699038	1.21731	1.54453	1.80337	1.87378	1.31121	1.48258	1.7802	1.4038	1.42645
08/06/2021 15:44:00	1.45393	0.962862	1.12188	1.14629	0.695356	1.13107	0.74545	1.22507	1.7087	1.82065	1.7247	1.40273	1.54974	1.4873	1.38972	1.6256
08/06/2021 15:47:00	1.51711	0.966762	1.14139	1.04096	0.68708	1.21826	0.869761	1.21258	1.94758	1.768	1.84223	1.88102	1.51679	1.29183	1.32149	1.57818
08/06/2021 15:50:00	1.62625	0.9935	1.14853	0.998999	0.663579	1.1177	0.863991	1.18243	2.13765	1.55812	1.80105	2.11622	1.29236	1.68554	1.51162	1.32121
08/06/2021 15:53:00	1.42824	0.968803	1.1169	0.982565	0.684123	1.03321	0.759373	1.13549	1.97564	1.65696	1.70707	1.56073	1.42747	1.71179	1.90152	0.926649
08/06/2021 15:56:00	1.17216	0.913677	1.00559	0.929972	0.70821	1.04178	0.615822	1.1468	1.76739	2.16718	1.76894	1.39611	1.67094	1.38871	2.12042	0.781465
08/06/2021 15:59:00	1.29236	0.955096	0.888612	0.893874	0.701841	1.13945	0.641642	1.2206	1.76787	2.0585	1.99832	1.62709	1.62996	1.28681	1.90665	0.94745
08/06/2021 16:02:00	1.44661	1.00352	0.824479	0.959383	0.689477	1.28901	0.894757	1.38042	1.7326	1.66561	2.34651	1.5032	1.43969	1.30347	1.09212	1.53943
08/06/2021 16:05:00	1.50469	0.984543	0.80156	0.975254	0.674387	1.44047	1.03797	1.31174	1.66636	1.62816	2.16204	1.37893	1.19037	1.39816	1.20305	1.78113
08/06/2021 16:08:00	1.33171	0.967893	0.809769	0.905759	0.651268	1.54884	1.0899	0.815621	1.72737	1.75213	1.73753	1.50487	1.31767	1.50012	2.02606	1.41576
08/06/2021 16:11:00	1.12566	0.981224	0.811629	0.816199	0.639687	1.59003	1.11649	0.757273	1.89411	1.94181	1.62589	1.75946	1.56984	1.5617	1.72951	1.25623
08/06/2021 16:14:00	1.18728	1.09232	0.794854	0.763124	0.657232	1.59047	1.14135	1.06997	2.15336	1.83043	1.6715	1.99602	1.4781	1.45897	1.44433	1.21628
08/06/2021 16:17:00	1.27913	1.16592	0.746514	0.845464	0.66193	1.53062	1.17519	1.12886	1.89342	1.62104	1.79457	1.74955	1.36158	1.34525	1.99521	1.12428
08/06/2021 16:20:00	1.30023	1.0828	0.70779	0.992458	0.651595	1.37407	1.21923	1.19242	1.26054	1.63047	1.60543	1.4697	1.32805	1.34797	2.13828	1.10297
08/06/2021 16:23:00	1.14849	1.04745	0.684844	1.17993	0.647702	1.25658	1.19163	1.46917	1.28313	1.66759	1.36024	1.51833	1.47507	1.33163	1.87883	1.18481
08/06/2021 16:26:00	1.05013	1.06713	0.669297	1.5116	0.647001	1.23151	0.94766	1.49559	1.56746	1.66906	1.48201	1.49655	1.57429	1.30829	1.86762	1.32991
08/06/2021 16:29:00	1.33965	1.07188	0.672309	1.7683	0.647109	1.28446	0.731223	1.25439	1.79074	1.60093	1.59726	1.42027	1.22989	1.4225	1.82672	1.49199
08/06/2021 16:32:00	1.62891	1.07446	0.703315	1.53741	0.639441	1.33255	0.639984	0.940709	2.07916	1.49236	1.56648	1.52265	1.04511	1.50072	1.55477	1.59887
08/06/2021 16:35:00	1.76072	1.08384	0.785346	1.25723	0.633216	1.24432	0.686414	0.868092	2.35769	1.37815	1.46327	1.59979	1.22574	1.38953	1.62758	1.65217
08/06/2021 16:38:00	1.65181	1.07529	0.892767	1.10916	0.672941	1.09559	0.775078	1.32387	2.31156	1.41514	1.38627	1.48472	1.31965	1.35093	1.93304	1.6511
08/06/2021 16:41:00	1.44082	1.05174	0.926113	1.03584	0.716659	0.936622	0.735729	1.66597	2.11963	1.63338	1.51346	1.38719	1.35681	1.3855	1.67366	1.58385
08/06/2021 16:44:00	1.34821	1.04067	0.905422	1.03914	0.729574	0.938384	0.70516	1.8367	1.94077	1.65954	1.56133	1.4029	1.4105	1.3617	1.47681	1.53291
08/06/2021 16:47:00	1.35209	1.03987	0.844657	1.13188	0.678363	1.0286	0.73187	1.98151	2.07053	1.54644	1.43449	1.80386	1.46758	1.28429	1.83466	1.65181
08/06/2021 16:50:00	1.42456	1.04873	0.783479	1.13948	0.615423	1.06578	0.776735	1.98661	2.40156	1.4104	1.379	2.103	1.51317	1.14872	1.77122	1.72427
08/06/2021 16:53:00	1.27961	1.06644	0.731332	1.00757	0.761162	1.07651	0.783263	1.78757	2.30939	1.39784	1.38135	1.8799	1.43749	1.12466	1.40192	1.69009
08/06/2021 16:56:00	1.07356	1.08351	0.688157	0.957809	0.996336	1.07807	0.656856	1.60527	2.11129	1.54308	1.40326	1.66342	1.33032	1.20444	1.41105	1.66112
08/06/2021 16:59:00	1.10843	1.04908	0.669495	0.953862	1.2203	1.17218	0.676627	1.47317	2.06241	1.53495	1.40914	1.53126	1.36163	1.22426	1.82906	1.67671
08/06/2021 17:02:00	1.23048	1.11034	0.689021	0.930067	1.20751	1.345	0.893033	1.35444	2.02301	1.46582	1.39394	1.43778	1.3792	1.20198	2.75677	1.80228
08/06/2021 17:05:00	1.3681	1.36225	0.747369	0.904173	0.992199	1.59008	1.01684	1.38741	1.94214	1.51277	1.5011	1.43874	1.32709	1.15423	2.77618	1.7868
08/06/2021 17:08:00	1.3971	1.4775	0.800697	0.878447	0.866837	1.60498	1.05825	1.65961	1.68579	1.49831	1.58879	1.58227	1.28754	1.41756	2.01128	1.58837
08/06/2021 17:11:00	1.34417	1.44632	0.668366	0.833565	0.801853	1.31929	1.05872	1.62575	1.52948	1.37989	1.38001	1.64236	1.2852	1.84707	1.97451	1.56928
08/06/2021 17:14:00	1.25503	1.38034	0.540999	0.801355	0.782137	1.22527	1.02978	1.32095	1.65847	1.3842	1.18603	1.5684	1.34822	1.7633	2.12179	1.65924
08/06/2021 17:17:00	1.31971	1.40775	0.586842	0.822942	0.77614	1.24097	0.984725	1.23016	1.56882	1.43819	1.13828	1.30468	1.43163	1.49409	2.02823	1.69586
08/06/2021 17:20:00	1.5926	1.62272	0.773055	1.0095	0.77471	1.22712	0.994061	1.21697	1.30594	1.39525	1.2266	1.23649	1.50098	1.28014	1.70238	1.79803
08/06/2021 17:23:00	1.70572	1.67231	1.04259	1.36442	0.768302	1.18446	0.996729	1.17501	1.32204	1.39175	1.39076	1.64768	1.39764	1.20122	1.37943	1.95516
08/06/2021 17:26:00	1.7787	1.51819	1.21855	1.49918	0.777648	1.11573	0.871298	1.23048	1.5486	1.46405	1.54071	1.59843	1.24092	1.2316	1.88039	1.83685
08/06/2021 17:29:00	2.03629	1.18841	1.33397	1.509	0.816035	1.07272	0.751723	1.39027	1.9167	1.46403	1.55781	1.17166	1.21267	1.21773	2.52484	1.57507
08/06/2021 17:32:00	2.14533	0.966276	1.41161	1.57202	0.748952	1.04733	0.695868	1.62118	1.86734	1.38917	1.403	1.17491	1.22024	1.30391	2.81981	1.36468
08/06/2021 17:35:00	2.00434	1.10729	1.35976	1.62099	0.641802	1.02103	0.707109	1.78264	1.53882	1.23301	1.24132	1.32441	1.21845	1.60042	2.53986	1.19957
08/06/2021 17:38:00	1.71371	1.15026	1.28706	1.62827	0.869075	1.01268	0.815836	1.75872	1.9215	1.27781	1.15156	1.3995	1.02705	1.60868	1.87313	1.0963
08/06/2021 17:41:00	1.36497	1.05969	1.61845	1.52968	1.12172	1.02672	1.07588	1.69201	2.14733	1.54971	1.25774	1.562	0.904756	1.33884	1.78633	1.14119
08/06/2021 17:44:00	1.09585	0.988791	1.75351	1.4007	1.13071	0.997913	1.19278	1.59027	1.48671	1.55811	1.44884	1.76364	1.27083	1.19396	1.77012	1.23619
08/06/2021 17:47:00	0.980483	0.949608	1.28011	1.36417	1.17628	1.09889	1.0663	1.38976	1.09631	1.42243	1.63713	1.75773	1.70716	1.13093	1.44129	1.18697
08/06/2021 17:50:00	1.05486	0.961305	1.02032	1.26437	1.27785	1.6343	0.907165	1.22788	1.15175	1.31954	1.40657	1.74623	2.04792	1.1154	1.13808	1.2801
08/06/2021 17:53:00	1.26858	1.04149	1.02192	1.06681	1.33506	1.85393	0.768291	1.20707	1.57157	1.33294	1.05215	1.86341	2.23142	1.09498	1.0978	1.53687
08/06/2021 17:56:00	1.56054	1.14834	0.940919	1.0646	1.35041	1.5104	0.722863	1.16397	1.93048	1.46858	1.11965	1.93176	2.16387	1.05594	2.1439	1.35526
08/06/2021 17:59:00	1.86708	1.13504	0.860551	1.16582	1.32223	0.980109	0.700036	1.16586	1.83911	1.45819	1.13874	1.8723	1.65396	0.965188	2.83598	1.01149

## Sheet: Fig 5f
	Body weight (g)
HFD (week)	Control-1	Control-2	Control-3	Control-4	Control-5	Control-6	Control-7	Control-8	Control-9	Control-10	Control-11	Adipo-Appbp2 KO-1	Adipo-Appbp2 KO-2	Adipo-Appbp2 KO-3	Adipo-Appbp2 KO-4	Adipo-Appbp2 KO-5	Adipo-Appbp2 KO-6	Adipo-Appbp2 KO-7	Adipo-Appbp2 KO-8	Adipo-Appbp2 KO-9	Adipo-Appbp2 KO-10
0	23.5	23.6	24.1	23.1	22	21.5	24	21.6	23	23.3	21.5	24.2	20.3	21.4	23.1	22.6	21.8	22	25.5	22.1	24.1
0.857	25.1	24.6	25.5	25.7	23.5	23.6	25	22.8	25.6	23.9	23.1	25.6	21.3	22.7	24.5	24.2	23	23.7	26.6	22.7	25.8
1.714	27.4	26	26.2	28.1	25.4	24.5	26.7	23.9	27.9	24.9	23.9	27.1	22.6	24	25.7	24.2	23.5	24.5	27.4	23.9	28.1
2.428	29.8	28.1	28.5	31.8	28	27.1	30.1	26.1	30.5	27.4	25.6	27.9	23.7	25.2	27.2	26.9	25.1	26.5	30.4	25.1	30
3.2857	33.1	30.6	30.4	34.1	30.6	29.4	32.1	27.3	33.5	29.2	27.2	29.8	24.9	27.1	29	29.1	26.7	28.1	32.4	26.1	32.3
4.1428	34.1	33.2	32.9	37.3	32.3	30.6	34.5	29.2	36.8	31.5	29.8	31	26	28.1	30	30.6	28	29.8	33	27.2	34.6
5	37.8	34.6	33.5	39.6	36.2	31.8	37.4	31.3	39.9	33	32.3	32.7	27.8	30.4	32.2	31	29.1	31.7	35.1	28.8	35.5
5.857	39.2	37	34.9	42	38	32.3	38.8	33.5	43.3	33.5	33.7	33.6	29	31.4	33.6	33.3	30.3	32.6	35.1	29.5	36.8
6.7142	41.8	39.4	36	44.8	40.3	33.3	41.4	35.4	44.9	35.2	34.6	34.5	29.6	33.1	35.9	35.3	32	34.4	36	30.4	38.3
7.5714	44.3	41.7	36.8	48	43.1	34.5	43.5	37.8	48	37.4	36	36.7	31.5	35.5	37.4	37.6	34	36.7	37.1	31.2	39.6
8.4286	46.7	44.1	36.8	49.7	45.8	36.2	45.1	40.3	50.3	39.7	38.1	38.5	32.3	37.4	39.6	38.4	35.1	38.7	39.2	32.5	42

## Sheet: Fig5g
Glucose tolerance test (mg per dl)
	time (min)
	0	15	30	60	90	120	150
Control-1	195	395	500	480	459	353	331
Control-2	199	452	500	500	481	389	313
Control-3	123	291	370	500	465	317	211
Control-4	151	396	436	380	373	312	257
Control-5	186	483	500	490	426	314	230
Control-6	142	367	337	297	289	211	177
Control-7	159	482	500	500	500	404	227
Control-8	138	356	397	500	450	344	239
Control-9	157	314	500	500	437	420	382
Control-10	142	319	475	471	356	189	166
Control-11	139	283	326	372	300	273	170
Adipo-Appbp2 KO-1	140	316	366	374	332	200	147
Adipo-Appbp2 KO-2	117	335	398	333	247	202	166
Adipo-Appbp2 KO-3	133	293	340	226	169	178	154
Adipo-Appbp2 KO-4	145	344	420	423	338	307	217
Adipo-Appbp2 KO-5	143	329	367	309	248	192	151
Adipo-Appbp2 KO-6	144	385	425	318	307	267	176
Adipo-Appbp2 KO-7	152	392	390	458	342	256	172
Adipo-Appbp2 KO-8	173	401	360	384	270	213	186
Adipo-Appbp2 KO-9	113	214	253	249	166	153	143
Adipo-Appbp2 KO-10	130	331	466	473	408	303	260

## Sheet: Fig5h
Insulin tolerance test (% of basel)
Time (min)	0	30	60	90	120	150
Control-1	100	72.093	57.3643	58.1395	75.1938	86.8217
Control-2	100	76.1134	68.4211	78.1377	76.5182	95.1417
Control-3	100	53.202	54.1872	62.069	76.3547	87.6847
Control-4	100	79.1667	72.2222	81.9444	84.7222	93.9815
Control-5	100	65.8635	53.012	65.0602	67.4699	89.5582
Control-6	100	43.9462	38.1166	34.5291	55.157	66.3677
Control-7	100	65.6863	88.7255	94.6078	96.5686	111.275
Control-8	100	61.7347	50	53.5714	65.8163	80.6122
Control-9	100	82.8571	74.2857	80.8163	84.4898	94.2857
Control-10	100	58.1132	61.8868	67.1698	75.0943	86.0377
Control-11	100	35.5191	39.8907	45.9016	60.1093	69.3989
Adipo-Appbp2 KO-1	100	50.655	38.8646	32.3144	44.1048	53.7118
Adipo-Appbp2 KO-2	100	36.3158	34.7368	51.0526	58.4211	62.6316
Adipo-Appbp2 KO-3	100	52.0833	37.9167	32.5	47.0833	55
Adipo-Appbp2 KO-4	100	56.2212	48.3871	59.9078	68.2028	82.4885
Adipo-Appbp2 KO-5	100	54.4444	44.4444	37.7778	51.6667	72.7778
Adipo-Appbp2 KO-6	100	41.4773	30.1136	35.7955	56.25	67.0455
Adipo-Appbp2 KO-7	100	42.0213	36.7021	51.5957	62.766	72.8723
Adipo-Appbp2 KO-8	100	50.9901	43.0693	56.4356	66.3366	84.1584
Adipo-Appbp2 KO-9	100	36.5482	32.9949	38.0711	42.6396	48.2234
Adipo-Appbp2 KO-10	100	73.1481	64.3519	79.1667	75	84.7222
