# Supplementary material for: Post-translational control of beige fat biogenesis by PRDM16 stabilization
Source: Nature. 2022 Aug 17;609(7925):151–8. doi: 10.1038/s41586-022-05067-4 (PMC9433319; doi:10.1038/s41586-022-05067-4)
Supplement: Supplementary file 10 — Source Data Extended Data Fig. 1 [file 41586_2022_5067_MOESM10_ESM.xlsx]

## Sheet: Ext Fig 1a
	WB band signal intensity (PRDM16 normalized to β-actin)
mice 12 weeks-1	0.937844	0.937844	0.937844
mice 12 weeks-2	0.842361	0.842361	0.842361
mice 12 weeks-3	1.21979	1.21979	1.21979
mice 74 weeks-1	0.313301	0.313301	0.313301
mice 74 weeks-2	0.399965	0.399965	0.399965
mice 74 weeks-3	0.360348	0.360348	0.360348

## Sheet: Ext Fig 1b
	Relative Prdm16 mRNA
mice 12 weeks-1	0.356092
mice 12 weeks-2	1.44478
mice 12 weeks-3	1.19913
mice 24 weeks-1	1.55468
mice 24 weeks-2	1.45625
mice 24 weeks-3	1.30787
mice 48 weeks-1	0.50666
mice 48 weeks-2	1.46042
mice 48 weeks-3	1.90434
mice 74 weeks-1	1.95273
mice 74 weeks-2	0.829269
mice 74 weeks-3	2.17935

## Sheet: Ext Fig 1d
			Relative Prdm16 mRNA
Vehicle #1		Sample 1	0.981383
		Sample 2	1.10835
		Sample 3	0.910266
Vehicle #2		Sample 1	1.07761
		Sample 2	1.03649
		Sample 3	1.13051
MLN4924	1 uM	Sample 1	0.898934
		Sample 2	0.990407
		Sample 3	1.05141
	5 uM	Sample 1	1.03078
		Sample 2	1.03157
		Sample 3	0.994711
	10 uM	Sample 1	1.07697
		Sample 2	1.05078
		Sample 3	1.05324

## Sheet: Ext Fig 1e
Relative Prdm16 mRNA
PRDM16 OE
Vec			Cul1			Cul2			Cul3			Cul4a			Cul4b			Cul5			Cul7
Sample 1	Sample 2	Sample 3	Sample 1	Sample 2	Sample 3	Sample 1	Sample 2	Sample 3	Sample 1	Sample 2	Sample 3	Sample 1	Sample 2	Sample 3	Sample 1	Sample 2	Sample 3	Sample 1	Sample 2	Sample 3	Sample 1	Sample 2	Sample 3
0.926111	0.954928	1.11896	0.752092	0.854558	0.905661	0.826381	0.961938	1.01984	0.690371	0.832059	0.840487	0.733135	0.913512	0.938939	0.792153	0.871066	0.996342	0.874011	1.08483	0.996432	0.791834	0.965003	1.01467

## Sheet: Ext Fig 1g
	WB band signal intensity (PRDM16 normalized to β-actin)
Vec-1	0.959444
Vec-2	1.06328
Vec-3	0.977276
Cul2 OE-1	0.136654
Cul2 OE-2	0.0988004
Cul2 OE-3	0.107117

## Sheet: Ext Fig 1h
	Relative Prdm16 mRNA
Vec-1	1.30148
Vec-2	0.933728
Vec-3	0.764795
Cul2 OE-1	0.905081
Cul2 OE-2	0.977463
Cul2 OE-3	0.804463

## Sheet: Ext Fig 1i
	WB band signal intensity (PRDM16 normalized to β-actin)
Control-1	1.31616	1.31616	1.31616
Control-2	0.948156	0.948156	0.948156
Control-3	0.735687	0.735687	0.735687
sh-Cul2 #1-1	3.19317	3.19317	3.19317
sh-Cul2 #1-2	3.67613	3.67613	3.67613
sh-Cul2 #1-3	5.4549	5.4549	5.4549
sh-Cul2 #2-1	4.58739	4.58739	4.58739
sh-Cul2 #2-2	5.24641	5.24641	5.24641
sh-Cul2 #2-3	6.34219	6.34219	6.34219

## Sheet: Ext Fig 1j
	Relative Prdm16 mRNA
Control-1	1.56012
Control-2	0.800292
Control-3	0.639583
sh-Cul2 #1-1	0.97631
sh-Cul2 #1-2	0.960706
sh-Cul2 #1-3	1.36515
sh-Cul2 #2-1	1.28451
sh-Cul2 #2-2	0.807629
sh-Cul2 #2-3	0.549256
