# Supplementary material for: Post-translational control of beige fat biogenesis by PRDM16 stabilization
Source: Nature. 2022 Aug 17;609(7925):151–8. doi: 10.1038/s41586-022-05067-4 (PMC9433319; doi:10.1038/s41586-022-05067-4)
Supplement: Supplementary file 11 — Source Data Extended Data Fig. 2 [file 41586_2022_5067_MOESM11_ESM.xlsx]

## Sheet: Ext Fig 2a
	Relative Ucp1 mRNA	Relative Cidea mRNA	Relative Cox8b mRNA	Relative Adipoq mRNA	Relative Fabp4 mRNA
Control vehicle-1	1.05365	1.02728	0.985256	1.07288	1.17117
Control vehicle-2	1.14014	0.968539	1.02996	1.01396	0.955066
Control vehicle-3	0.806205	1.00418	0.984784	0.91316	0.873769
sh-Cul2 #1 vehicle-1	2.5156	4.08927	2.42678	1.03539	0.836718
sh-Cul2 #1 vehicle-2	2.42605	4.50169	2.49218	1.10892	1.39162
sh-Cul2 #1 vehicle-3	2.86371	4.92911	2.74835	0.854233	1.17471
sh-Cul2 #2 vehicle-1	1.55038	3.2122	1.88394	0.947041	1.06101
sh-Cul2 #2 vehicle-2	2.33588	3.61989	2.09998	1.1748	1.26469
sh-Cul2 #2 vehicle-3	2.08078	3.35285	2.02424	0.989365	1.08749
Control cAMP-1	6.83622	1.64824	0.984407	1.04743	1.03593
Control cAMP-2	7.38036	1.67967	1.06218	1.17312	1.04027
Control cAMP-3	7.28488	1.68541	1.11708	1.10252	1.1012
sh-Cul2 #1 cAMP-1	24.1289	7.01233	2.33517	1.02966	1.10483
sh-Cul2 #1 cAMP-2	26.4933	7.18174	2.52962	1.17696	1.14901
sh-Cul2 #1 cAMP-3	27.391	6.72019	2.75138	1.02399	1.12754
sh-Cul2 #2 cAMP-1	18.8367	5.48499	2.26384	1.15979	1.26176
sh-Cul2 #2 cAMP-2	17.1697	5.11503	2.2342	1.18228	1.05835
sh-Cul2 #2 cAMP-3	19.0401	5.24805	2.16341	1.15746	1.11306

## Sheet: Ext Fig 2c
	Relative Cul2 mRNA	Relative Ucp1 mRNA	Relative Cidea mRNA	Relative Cox8b mRNA	Relative Kcnk3 mRNA	Relative Elovl3 mRNA	Relative Adipoq mRNA
Control-1	1.02179	0.699588	0.741715	0.740948	0.844867	0.87888	0.958972
Control-2	1.0181	0.700737	1.27802	1.0908	1.1041	1.03562	1.11793
Control-3	0.996986	1.3302	0.977165	1.24761	0.871261	0.998918	0.957114
Control-4	0.963126	1.26947	1.0031	0.920646	1.17977	1.08658	0.96598
Cul2 KD-1	0.273743	4.41184	2.54528	2.9594	3.59749	2.45652	0.977888
Cul2 KD-2	0.3339	2.53702	2.00379	2.50842	3.06439	2.31679	1.2487
Cul2 KD-3	0.256679	2.96378	3.06466	2.62392	2.92602	2.46026	0.778462
Cul2 KD-4	0.216515	3.94149	2.66536	1.94666	2.90959	2.26439	0.991897

## Sheet: Ext Fig 2f
	Relative mt-DNA (normalized to β-globin)
	Relative Cox1 mRNA	Relative Cox2 mRNA	Relative Cox3 mRNA	Relative Atp6 mRNA	Relative Atp8 mRNA
Control-1	1.26588	1.07075	1.19988	1.18142	1.33689
Control-2	0.870324	0.832716	0.748421	0.750474	0.801901
Control-3	0.632763	0.802083	0.828969	0.821402	0.743271
Control-4	1.23103	1.29445	1.22273	1.24671	1.11794
Cul2 KD-1	2.30066	2.21863	1.88459	1.90187	1.83269
Cul2 KD-2	1.57838	1.36949	1.4353	1.2709	1.27201
Cul2 KD-3	1.69885	2.34291	1.94286	1.80184	1.86851
Cul2 KD-4	2.33873	2.21651	2.28875	2.25019	1.94741

## Sheet: Ext Fig 2g
	Drp1 mRNA expression (TMM)	Mff mRNA expression (TMM)	Bnip3 mRNA expression (TMM)	Mfn1 mRNA expression (TMM)	Mfn2 mRNA expression (TMM)	Opa1 mRNA expression (TMM)	Tfam mRNA expression (TMM)	Nrf1 mRNA expression (TMM)	Nrf2 mRNA expression (TMM)
Control vehicle-1	172.955	61.556	808.701	63.6743	211.708	194.263	77.1319	42.6157	98.1906
Control vehicle-2	180.739	61.1141	884.683	67.4519	208.241	212.428	88.6154	41.535	97.8957
Control vehicle-3	160.763	64.9398	869.284	67.9012	219.78	189.848	81.1219	41.5657	100.054
sh-Cul2 vehicle-1	207.969	70.1635	1005.28	70.3119	203.815	260.035	95.0842	40.1994	107.1
sh-Cul2 vehicle-2	193.041	70.3348	913.34	64.1362	208.601	235.672	94.117	41.8719	90.828
sh-Cul2 vehicle-3	198.366	81.5916	960.892	67.4911	224.788	222.734	94.4601	39.0161	94.3232
