# Supplementary material for: Post-translational control of beige fat biogenesis by PRDM16 stabilization
Source: Nature. 2022 Aug 17;609(7925):151–8. doi: 10.1038/s41586-022-05067-4 (PMC9433319; doi:10.1038/s41586-022-05067-4)
Supplement: Supplementary file 12 — Source Data Extended Data Fig. 3 [file 41586_2022_5067_MOESM12_ESM.xlsx]

## Sheet: Ext Fig 3d
	Relative Ucp1 mRNA	Relative Cidea mRNA	Relative Cox8b mRNA	Relative Pgc1a mRNA	Relative Adipoq mRNA	Relative Fabp4 mRNA
Vec vehicle-1	0.957835	0.959448	1.04463	1.02446	1.10865	1.08029
Vec vehicle-2	1.02494	1.02956	0.98664	0.997217	0.942864	0.914076
Vec vehicle-3	1.01723	1.01099	0.968733	0.978326	0.948487	1.00563
Cul2 OE vehicle-1	0.424924	0.415195	0.277039	0.408036	1.21797	1.32682
Cul2 OE vehicle-2	0.382136	0.423027	0.283324	0.385207	1.08873	1.28037
Cul2 OE vehicle-3	0.275068	0.364441	0.288783	0.259216	0.999923	1.05644
Control cAMP-1	4.85627	2.21038	1.02578	1.54365	1.14386	1.32696
Control cAMP-2	4.02573	2.22313	0.90732	1.47621	0.819324	0.918961
Control cAMP-3	3.80481	2.08971	0.943005	1.32071	0.892118	0.847989
Cul2 OE cAMP-1	1.03331	0.887532	0.356297	0.651641	0.771059	1.04872
Cul2 OE cAMP-2	0.997764	0.793557	0.330649	0.640096	0.717275	0.999128
Cul2 OE cAMP-3	1.10779	1.06232	0.385737	0.778933	0.785548	1.06598

## Sheet: Ext Fig 3e
	Relative Ucp1 mRNA	Relative Cidea mRNA	Relative Cox8b mRNA
Control/WT-1	0.96777	1.40057	0.960032
Control/WT-2	1.05421	0.60425	1.11418
Control/WT-3	0.978021	0.995184	0.925786
Sh-Cul2/WT-1	1.85104	2.94449	2.84515
Sh-Cul2/WT-2	2.18225	2.89989	2.62728
Sh-Cul2/WT-3	2.54345	3.42861	2.89304
Control/Prdm16 KO-1	0.17816	0.181252	0.170463
Control/Prdm16 KO-2	0.079486	0.101703	0.103734
Control/Prdm16 KO-3	0.093378	0.095277	0.152792
Sh-Cul2/Prdm16 KO-1	0.146899	0.154538	0.210155
Sh-Cul2/Prdm16 KO-2	0.161875	0.101689	0.193389
Sh-Cul2/Prdm16 KO-3	0.113245	0.092669	0.151575

## Sheet: Ext Fig 3f
	Relative Ucp1 mRNA	Relative Pgc1a mRNA	Relative Cidea mRNA	Relative Cox8b mRNA	Relative Elovl3 mRNA	Relative Kcnk3 mRNA
Control/Vec-1	0.942828	1.09606	1.3736	1.29118	1.11652	1.1051
Control/Vec-2	0.451793	0.828594	0.858939	0.638422	0.948142	0.919465
Control/Vec-3	0.706779	1.04738	1.47689	1.2442	1.075	1.0021
Control/Vec-4	0.772245	1.01216	0.85099	1.09647	0.952221	1.02456
Control/Vec-5	1.28828	1.09734	0.965967	0.96103	1.06595	1.0306
Control/Vec-6	1.83807	0.918468	0.473618	0.768698	0.842157	0.918163
sh-Cul2/Vec-1	3.39324	2.06319	5.89257	5.2812	2.98365	2.19906
sh-Cul2/Vec-2	2.97078	1.58711	6.82172	4.86279	2.52427	2.18966
sh-Cul2/Vec-3	3.86959	1.7867	6.53258	4.25628	2.51889	2.18396
sh-Cul2/Vec-4	4.22335	1.74765	6.36536	5.74634	2.79157	2.28064
sh-Cul2/Vec-5	2.46062	1.76028	5.73817	4.2937	2.56257	2.16718
sh-Cul2/Vec-6	1.35261	1.67204	6.52249	5.14546	2.65159	2.24485
Control/PRDM16 OE-1	8.12456	3.68397	153.489	1.23428	4.11646	3.17991
Control/PRDM16 OE-2	5.84418	3.52961	144.607	1.48194	4.17412	3.2082
Control/PRDM16 OE-3	3.95103	3.43776	148.786	1.04759	4.06459	3.1491
Control/PRDM16 OE-4	5.14548	2.95512	116.779	0.697731	2.95953	2.9615
Control/PRDM16 OE-5	5.04027	4.0194	141.512	1.18079	3.29604	3.55924
Control/PRDM16 OE-6	4.2046	2.94129	113.663	0.854751	2.76586	2.75675
sh-Cul2/PRDM16 OE-1	11.2623	3.99555	300.312	7.76121	10.154	5.05055
sh-Cul2/PRDM16 OE-2	11.271	3.84251	292.452	7.84966	8.78717	5.36807
sh-Cul2/PRDM16 OE-3	10.6815	3.57763	278.807	7.57911	9.19262	4.99376
sh-Cul2/PRDM16 OE-4	9.35001	3.17582	276.651	6.86962	7.80628	4.6209
sh-Cul2/PRDM16 OE-5	13.2533	4.57218	390.057	9.06485	10.3059	6.83315
sh-Cul2/PRDM16 OE-6	9.23519	3.90929	322.672	7.16024	9.17437	5.53788

## Sheet: Ext Fig 3g
	Relative Ucp1 mRNA	Relative Pgc1a mRNA	Relative Cidea mRNA	Relative Cox8b mRNA	Relative Elovl3 mRNA	Relative Kcnk3 mRNA
Control/Vec-1	0.830364	1.00724	1.08404	1.00694	1.05501	0.805892
Control/Vec-2	1.0341	0.863745	0.851129	0.890365	0.911012	0.978786
Control/Vec-3	1.13553	1.12902	1.06483	1.1027	1.03398	1.21532
Cul2 OE/Vec-1	0.160264	0.399401	0.478827	0.269999	0.302223	0.395761
Cul2 OE/Vec-2	0.28685	0.353064	0.4747	0.231781	0.273073	0.307942
Cul2 OE/Vec-3	0.254964	0.324019	0.507378	0.256097	0.344276	0.398431
Control/PRDM16 OE-1	2.97833	2.66803	68.6014	1.31354	2.06686	2.2611
Control/PRDM16 OE-2	3.12085	2.5611	64.7546	1.27024	1.88078	2.83947
Control/PRDM16 OE-3	3.05067	2.43946	58.6822	0.989985	1.65873	2.70473
Cul2 OE/PRDM16 OE-1	0.384296	0.456628	20.4292	0.280679	0.672816	0.617962
Cul2 OE/PRDM16 OE-2	0.313584	0.518272	13.2333	0.308362	0.411462	0.55469
Cul2 OE/PRDM16 OE-3	0.256149	0.519678	14.4042	0.293869	0.447597	0.685898
