# Supplementary material for: Post-translational control of beige fat biogenesis by PRDM16 stabilization
Source: Nature. 2022 Aug 17;609(7925):151–8. doi: 10.1038/s41586-022-05067-4 (PMC9433319; doi:10.1038/s41586-022-05067-4)
Supplement: Supplementary file 13 — Source Data Extended Data Fig. 4 [file 41586_2022_5067_MOESM13_ESM.xlsx]

## Sheet: Ext Fig 4b
	WB band signal intensity (Cul2 normalized to β-actin)
	IngWAT	Liver
Control-1	0.989362	0.71334
Control-2	0.957447	0.887668
Control-3	1.05319	1.39899
Adipo-Cul2 KO-1	0.06383	1.23342
Adipo-Cul2 KO-2	0.12766	0.952926
Adipo-Cul2 KO-3	0.12766	0.850112

## Sheet: Ext Fig 4c
	WB band signal intensity (Cul2 normalized to β-actin or GAPDH)
	BAT	Muscle
Control-1	1.06933	1.1506
Control-2	0.889595	0.815419
Control-3	1.04107	1.03398
Adipo-Cul2 KO-1	0.444647	0.960991
Adipo-Cul2 KO-2	0.404284	0.911787
Adipo-Cul2 KO-3	0.235732	1.0005

## Sheet: Ext Fig 4d
BAT	Oxygen Consumption Rate (pmol/min/mg tissue)			IngWAT	Oxygen Consumption Rate (pmol/min/mg tissue)			EpiWAT	Oxygen Consumption Rate (pmol/min/mg tissue)
	Vehicle	NE			Vehicle	NE			Vehicle	NE
Control-1	244.167	301.094		Control-1	69.5176	146.045		Control-1	41.2617	63.766
Control-2	238.537	289.243		Control-2	97.3089	107.097		Control-2	67.2215	122.873
Control-3	191.357	220.712		Control-3	106.41	119.122		Control-3	98.0627	185.38
Control-4	231.439	273.378		Control-4	92.9506	155.669		Control-4	80.2721	138.889
Control-5	146.334	283.422		Control-5	89.9891	169.989		Control-5	88.0634	151.11
Control-6	223.707	334.219		Control-6	91.1921	111.367		Control-6	81.1058	133.298
Control-7	212.26	349.203		Control-7	95.4065	131.236		Control-7	70.7835	127.835
Adipo-Cul2 KO-1	301.036	341.973		Control-8	81.7236	157.84		Control-8	98.3789	162.631
Adipo-Cul2 KO-2	279.536	362.909		Adipo-Cul2 KO-1	125.797	285.273		Control-9	80.5102	143.418
Adipo-Cul2 KO-3	246.068	381.189		Adipo-Cul2 KO-2	156.038	238.444		Control-10	28.6678	37.9864
Adipo-Cul2 KO-4	189.459	304.755		Adipo-Cul2 KO-3	208.072	252.956		Adipo-Cul2 KO-1	73.7029	139.907
Adipo-Cul2 KO-5	221.555	273.435		Adipo-Cul2 KO-4	119.357	312.207		Adipo-Cul2 KO-2	77.389	138.026
Adipo-Cul2 KO-6	217.482	300.21		Adipo-Cul2 KO-5	124.626	259.935		Adipo-Cul2 KO-3	88.1962	169.799
Adipo-Cul2 KO-7	209.527	342.116		Adipo-Cul2 KO-6	146.393	220.266		Adipo-Cul2 KO-4	107.52	167.146
				Adipo-Cul2 KO-7	155.3	241.198		Adipo-Cul2 KO-5	84.4491	161.55
				Adipo-Cul2 KO-8	167.294	253.145		Adipo-Cul2 KO-6	91.1753	142.057
								Adipo-Cul2 KO-7	84.294	140.182
								Adipo-Cul2 KO-8	59.3568	110.83
								Adipo-Cul2 KO-9	92.9117	151.017
								Adipo-Cul2 KO-10	52.3555	85.1774

## Sheet: Ext Fig 4e
	Temperature (°C)
Time (h)	Control-1	Control-2	Control-3	Control-4	Control-5	Control-6	Control-7	Adipo-Cul2 KO-1	Adipo-Cul2 KO-2	Adipo-Cul2 KO-3	Adipo-Cul2 KO-4	Adipo-Cul2 KO-5	Adipo-Cul2 KO-6	Adipo-Cul2 KO-7
0	36.7	37.5	37.7	37	37.5	37.3	37.6	37.7	37.1	37.2	37	37.6	37.3	37.2
0.5	35.9	36.8	36.9	36.9	37.2	37.6	37.4	37	36.5	36.8	37.5	37.4	36.8	37
1	36.1	36.2	36.3	35.9	36.8	36.5	36.4	36.8	36.2	36.6	37	37.2	36.7	36.4
2	36.7	36	36.2	35.5	36	36.2	36.3	36.6	36	36.3	36.6	37	36.3	36.1
3	36.8	35.5	35.9	35.2	35.8	36.2	35.5	36.4	36.1	36.7	36.5	37	36.5	36.5
4	36.5	36	36.9	36.2	36.1	35.8	36.9	36.6	36.2	36.2	36	37	36.2	35.6
5	36.5	36	36.9	35.9	36.3	35.3	36.9	36.9	36	36.8	37.2	37.1	36.4	37.3
6	36.7	36.9	36.6	36.2	35.6	36.7	36.6	36.2	37	37	37.3	37.2	35.9	37

## Sheet: Ext Fig 4g
BAT @ 30 °C	Relative Ucp1 mRNA	Relative Cox7a mRNA	Relative Kcnk3 mRNA	Relative Dio2 mRNA
Control-1	1.06417	0.905628	0.803051	0.747938
Control-2	1.13067	1.09118	1.06306	1.20355
Control-3	1.06255	0.9635	1.12258	1.12117
Control-4	0.921813	0.956877	1.11451	0.825066
Control-5	1.03462	1.0713	1.01071	0.730424
Control-6	1.00796	1.07618	1.13804	0.278563
Control-7	0.682636	0.984484	0.916298	1.24049
Control-8	1.09559	0.950855	0.831768	1.85279
Adipo-Cul2 KO-1	0.632333	0.904608	0.813645	0.174985
Adipo-Cul2 KO-2	1.08536	1.05448	0.896266	2.07917
Adipo-Cul2 KO-3	0.862627	0.834001	1.13898	1.6955
Adipo-Cul2 KO-4	1.16796	0.9849	0.821126	0.459567
Adipo-Cul2 KO-5	1.3917	0.674543	0.834831	0.579059
Adipo-Cul2 KO-6	0.588659	0.767616	1.35544	0.600892
Adipo-Cul2 KO-7	1.67021	1.00866	0.693239	0.565284
Adipo-Cul2 KO-8	0.822618	0.837391	1.30807	1.78222
Adipo-Cul2 KO-9	1.14461	0.756582	1.4274	0.713651
Adipo-Cul2 KO-10	0.567195	0.921787	0.675802	1.14137

## Sheet: Ext Fig 4k
	Relative band intensity (normalized to β-actin)
	IngWAT		BAT
	UCP1	PRDM16	UCP1	PRDM16
Control-1	0.961613	1.31655	0.957108	1.2209
Control-2	1.17248	0.868271	1.04992	0.941763
Control-3	0.865907	0.815177	0.992976	0.837341
Adipo-Cul2 KO-1	11.9483	3.93687	0.834644	3.04359
Adipo-Cul2 KO-2	14.3066	5.52292	0.709915	2.21767
Adipo-Cul2 KO-3	8.49428	5.90277	0.956076	2.96305

## Sheet: Ext Fig 4l
	Oxygen consumption rate (ml/hr)
Time	Control-1	Control-2	Control-3	Control-4	Control-5	Control-6	Control-7	Adipo-Cul2 KO-1	Adipo-Cul2 KO-2	Adipo-Cul2 KO-3	Adipo-Cul2 KO-4	Adipo-Cul2 KO-5	Adipo-Cul2 KO-6	Adipo-Cul2 KO-7
12/18/2019 7:01:12 AM	96.33	35.936	94.9245	31.7262	35.8719	75.0498	25.5672	91.3935	87.11	98.1749	94.997	97.888	92.5106	117.679
12/18/2019 7:18:12 AM	91.767	34.784	87.0474	33.8679	30.7053	83.781	23.7864	87.9164	86.645	94.2758	100.594	99.424	98.1916	128.015
12/18/2019 7:36:12 AM	98.4594	37.696	101.386	34.1583	32.7	83.2353	21.3696	87.9483	81.065	88.8551	98.3262	117.728	98.5205	103.394
12/18/2019 7:53:12 AM	92.8148	47.232	91.7664	29.3667	32.1441	101.661	20.511	82.6848	102.672	100.552	95.7719	101.664	91.1053	96.8136
12/18/2019 8:10:12 AM	101.704	38.624	83.6352	32.9967	31.0977	79.9611	16.9494	85.3644	86.831	79.4719	129.437	164.32	111.348	104.806
12/18/2019 8:28:12 AM	91.091	34.272	99.7524	28.3866	43.1967	91.3245	21.942	87.087	84.661	94.1173	109.978	119.264	113.171	99.9594
12/18/2019 8:45:12 AM	92.7134	31.008	85.2687	36.9897	30.3129	86.4132	21.9738	108.077	119.815	110.094	95.4275	91.776	112.633	142.781
12/18/2019 9:02:12 AM	135.403	32.736	83.7804	31.581	34.2696	95.9469	21.6876	108.524	90.458	128.005	110.638	101.152	98.371	104.646
12/18/2019 9:20:12 AM	93.7274	37.632	88.3905	31.2906	38.9784	125.029	23.7864	94.0731	88.877	105.117	95.5997	105.504	106.892	98.2581
12/18/2019 9:37:12 AM	100.994	42.784	87.9549	30.6735	31.392	96.8136	24.8994	96.1785	79.701	90.8205	104.325	99.712	104.65	121.049
12/18/2019 9:54:12 AM	92.5106	36.192	109.916	31.1091	30.3456	87.7614	24.1362	87.8526	106.144	99.2844	89.5153	93.92	96.7863	93.4752
12/18/2019 10:12:12 AM	100.825	44.672	93.5451	28.1688	33.2232	80.0895	21.3696	124.92	86.521	97.5409	93.9064	113.472	88.9824	111.162
12/18/2019 10:29:12 AM	96.7356	42.848	102.983	42.834	56.1132	130.165	28.4928	130.216	143.995	158.12	114.226	163.392	132.846	154.273
12/18/2019 10:46:12 AM	101.738	42.784	87.2289	31.7262	36.951	86.5095	25.3446	109.226	101.308	113.359	94.9683	115.104	115.354	125.318
12/18/2019 11:04:12 AM	93.795	40.128	101.894	33.396	32.1441	88.6923	26.394	95.2853	83.638	98.5553	118.359	97.824	103.783	100.954
12/18/2019 11:21:12 AM	113.399	45.376	104.725	34.9932	36.0681	76.9758	26.8392	86.3214	91.078	97.1922	126.022	109.888	99.4773	104.325
12/18/2019 11:38:12 AM	98.5608	45.152	84.7968	41.745	37.5069	88.2108	30.21	88.4906	91.14	97.2556	90.0893	115.488	117.537	126.859
12/18/2019 11:56:12 AM	99.3382	58.496	90.2055	43.7052	48.2652	86.4453	28.5246	98.1244	99.789	105.466	85.7556	103.552	99.8361	105.16
12/18/2019 12:13:12 PM	110.594	63.936	88.2816	43.9593	46.3686	82.9785	35.5206	94.2645	86.707	101.44	101.512	103.616	104.59	105.32
12/18/2019 12:30:12 PM	102.313	54.944	91.8027	40.2567	42.1503	125.928	36.4746	115.893	89.311	101.725	107.309	162.56	106.145	129.716
12/18/2019 12:48:12 PM	102.279	48.48	85.2324	42.6525	58.7946	118.674	31.4502	101.155	96.751	105.529	96.7764	118.304	105.069	107.278
12/18/2019 1:05:12 PM	106.064	50.848	92.6013	40.2204	47.7093	96.2679	36.3474	93.9455	86.645	100.679	126.251	99.2	137.51	108.177
12/18/2019 1:22:12 PM	90.6854	60.224	111.768	49.2591	43.9488	82.8501	33.8988	88.8734	100.068	101.123	92.988	95.68	108.088	106.219
12/18/2019 1:40:12 PM	102.144	49.12	101.386	49.1139	46.4013	97.584	37.683	111.076	127.689	120.08	100.306	105.888	101.002	108.049
12/18/2019 1:57:12 PM	113.5	54.016	89.2254	52.1268	44.5374	84.2304	37.3014	97.0398	91.791	124.264	113.709	102.016	109.105	111.547
12/18/2019 2:14:12 PM	142.873	54.112	88.4631	45.012	44.2104	83.8452	37.6194	86.9275	97.96	99.9818	115.604	143.232	103.514	133.311
12/18/2019 2:32:12 PM	99.6424	49.824	105.923	45.5565	46.1724	101.34	35.4252	87.6293	88.009	90.4401	90.9503	95.552	116.61	103.843
12/18/2019 2:49:12 PM	100.724	59.008	90.0603	46.2462	52.1892	101.757	39.6864	98.8262	91.636	98.8723	91.3808	103.36	113.53	126.217
12/18/2019 3:06:12 PM	99.6762	58.816	83.1996	50.4933	45.5511	85.7391	44.4882	112.001	97.464	124.898	108.802	117.792	105.966	128.464
12/18/2019 3:24:12 PM	94.302	60.832	93.6177	46.1373	49.8021	84.6798	44.0748	95.8914	112.313	106.195	119.851	107.936	105.069	116.427
12/18/2019 3:41:12 PM	90.7192	58.848	86.757	48.279	47.1534	79.9932	40.3542	97.8054	93.279	94.1807	97.6087	151.136	106.085	106.732
12/18/2019 3:58:12 PM	110.256	53.952	108.428	49.4043	41.7579	106.668	38.7324	89.5433	89.962	108.002	99.2446	117.184	107.879	105.256
12/18/2019 4:16:12 PM	110.087	59.648	89.2617	43.3059	46.434	92.0949	41.499	106.099	88.474	97.0971	89.7162	102.112	136.105	106.925
12/18/2019 4:33:12 PM	95.823	54.368	85.4139	47.7345	46.4994	83.7168	43.6296	100.676	88.319	101.06	117.153	105.792	105.846	105.641
12/18/2019 4:50:12 PM	89.6038	54.88	102.838	46.5366	44.5374	82.7859	37.9692	92.3186	103.416	104.198	108.859	104.896	108.926	139.699
12/18/2019 5:08:12 PM	89.908	52.096	94.1622	48.7146	53.9877	89.1096	38.637	101.027	102.114	100.299	102.287	106.016	116.162	111.965
12/18/2019 5:25:12 PM	100.623	54.4	85.668	56.7006	49.1481	90.2331	44.7108	88.7458	99.665	101.82	115.431	102.272	110.63	114.244
12/18/2019 5:42:12 PM	110.965	63.04	97.4655	50.9289	45.7473	88.7565	39.1776	103.994	92.659	138.307	115.144	128.832	99.5072	111.034
12/18/2019 6:00:12 PM	104.915	59.584	113.655	48.1701	48.5595	97.8087	43.8522	112.735	87.451	116.561	96.432	109.344	118.733	139.442
12/18/2019 6:17:12 PM	111.81	65.088	87.5193	48.3516	50.1945	84.423	44.1702	118.03	112.778	117.005	97.6661	103.296	110.421	142.042
12/18/2019 6:34:12 PM	95.7554	53.728	88.5357	50.8563	46.5648	91.2603	40.9266	96.338	94.302	116.466	119.248	108.64	131.321	134.338
12/18/2019 6:52:12 PM	102.008	57.312	105.996	49.2591	51.6987	122.59	44.7426	116.275	108.81	110.157	95.5997	125.984	112.275	118.577
12/18/2019 7:09:12 PM	110.965	64.64	118.265	48.8235	49.9983	105.705	41.4354	108.97	96.937	156.63	96.432	121.984	126.208	122.044
12/18/2019 7:26:12 PM	127.899	59.712	135.617	57.2814	53.2683	103.908	46.7142	105.047	104.842	153.491	127.485	104.16	121.813	143.647
12/18/2019 7:44:12 PM	100.487	70.56	115.724	66.429	57.6828	99.8631	48.654	109.226	100.316	139.797	126.108	132	113.471	151.929
12/18/2019 8:01:12 PM	101.704	71.52	125.453	56.7369	59.7429	123.81	45.3786	148.271	139.5	140.621	139.597	152.032	148.962	143.07
12/18/2019 8:18:12 PM	123.809	75.52	147.088	62.2545	61.5741	136.264	49.4172	133.789	131.502	142.048	145.452	152.288	147.885	140.245
12/18/2019 8:36:12 PM	133.983	81.952	136.524	54.7404	62.0646	131.193	48.0816	131.651	136.152	144.267	142.84	141.856	142.802	155.396
12/18/2019 8:53:12 PM	124.891	78.368	126.179	67.6632	58.2387	134.756	49.0038	137.936	133.858	132.252	139.453	149.12	147.885	143.359
12/18/2019 9:10:12 PM	123.269	77.216	132.822	66.2838	58.1733	135.943	53.2332	129.865	124.961	107.431	124.874	149.6	152.52	105.641
12/18/2019 9:28:12 PM	137.465	73.6	119.681	66.6468	62.4897	122.526	49.608	118.445	129.084	145.281	134.947	143.424	118.464	127.469
12/18/2019 9:45:12 PM	123.404	72.16	114.272	61.2381	65.6616	121.916	52.152	134.458	131.595	126.705	132.049	146.592	140.62	143.487
12/18/2019 10:02:12 PM	112.284	64.832	95.4327	63.8154	58.1079	115.239	48.6222	110.757	124.124	106.829	131.532	142.688	147.885	145.252
12/18/2019 10:20:12 PM	96.6342	67.808	139.864	58.2252	56.6691	100.601	46.8732	102.431	118.947	127.751	103.865	129.888	115.025	131.642
12/18/2019 10:37:12 PM	116.238	73.568	127.594	61.3833	63.5034	116.491	55.2684	123.581	110.174	126.007	148.035	138.016	131.112	114.757
12/18/2019 10:54:12 PM	127.527	75.84	106.323	63.2346	57.225	95.3049	49.926	91.2659	114.514	105.593	131.848	129.248	122.441	109.782
12/18/2019 11:12:12 PM	92.3416	71.296	95.2875	62.8353	46.6629	105.095	49.0356	119.689	112.871	105.212	123.783	111.936	134.759	105.16
12/18/2019 11:29:12 PM	91.1248	65.728	100.079	54.8856	50.6196	145.188	48.4314	96.2423	116.064	105.751	116.005	115.04	142.892	144.546
12/18/2019 11:46:12 PM	108.701	60.672	113.183	45.6291	53.7915	120.279	49.6716	125.016	93.868	121.95	118.875	111.136	123.726	116.33
12/19/2019 12:04:12 AM	118.908	73.024	108.283	57.3177	58.533	127.02	47.859	126.866	97.619	98.9674	99.8473	108.352	144.238	139.153
12/19/2019 12:21:12 AM	103.529	70.944	95.832	62.7264	59.1543	89.1738	43.407	108.588	119.195	125.691	125.534	148.928	133.055	131.032
12/19/2019 12:38:12 AM	108.836	73.152	123.856	49.6947	56.2113	108.691	46.9686	103.101	109.647	95.6706	118.875	151.232	134.909	153.534
12/19/2019 12:56:12 AM	127.73	59.168	107.049	55.2849	54.7398	127.983	44.5836	119.178	109.585	95.8608	112.073	133.824	153.925	125.736
12/19/2019 1:13:12 AM	114.751	72.128	92.7102	53.8692	52.3527	101.147	45.8874	101.538	100.223	126.863	133.886	114.656	116.819	114.469
12/19/2019 1:30:12 AM	118.773	76.064	114.309	53.7966	51.9603	115.945	47.7	116.722	120.249	116.973	120.971	114.24	122.321	132.733
12/19/2019 1:48:12 AM	103.496	60.64	120.298	53.3973	49.4751	110.873	43.0254	109.895	91.698	122.647	103.664	123.008	125.132	115.624
12/19/2019 2:05:12 AM	107.484	70.72	102.148	56.1198	54.8706	96.0111	47.9226	131.492	94.395	105.149	134.976	110.24	124.234	108.177
12/19/2019 2:22:12 AM	110.323	73.952	106.577	59.532	46.434	133.054	47.4138	135.83	119.381	128.607	118.359	139.872	121.334	109.91
12/19/2019 2:40:12 AM	133.138	66.208	131.951	48.0975	53.1702	123.232	46.9368	106.418	128.278	151.653	118.1	133.12	145.493	136.232
12/19/2019 2:57:12 AM	116.813	72.48	133.33	60.6573	60.6258	95.6259	41.4354	98.9857	130.758	131.904	128.461	152.576	104.68	98.9643
12/19/2019 3:14:12 AM	117.387	62.016	113.474	55.8657	57.1596	118.096	48.6222	131.428	88.226	102.296	121.085	143.2	123.726	115.977
12/19/2019 3:32:12 AM	116.171	78.464	103.818	58.5882	61.0182	100.28	49.926	110.725	121.644	126.039	94.3369	108.8	111.019	141.786
12/19/2019 3:49:12 AM	138.242	64.224	99.2805	49.4043	51.666	134.274	48.7494	103.771	117.273	142.428	133.139	162.624	138.587	128.753
12/19/2019 4:06:12 AM	104.712	62.88	135.109	59.4957	61.3779	124.869	45.633	116.722	116.653	103.342	122.118	150.336	128.749	133.889
12/19/2019 4:24:12 AM	102.955	74.176	125.779	52.3809	58.5657	99.1569	48.7494	106.45	86.242	109.872	86.0426	134.56	117.358	148.109
12/19/2019 4:41:12 AM	133.172	64.224	97.6833	59.169	52.8759	102.335	45.7284	108.619	107.477	140.399	104.784	102.048	111.078	126.795
12/19/2019 4:58:12 AM	114.109	65.12	89.1528	57.5355	56.6691	100.666	43.9476	101.346	108.159	130.319	129.581	173.216	143.43	105.288
12/19/2019 5:16:12 AM	101.569	64.128	89.2254	44.0682	52.4181	101.629	47.5092	110.055	108.996	90.2182	107.625	150.688	114.039	107.952
12/19/2019 5:33:12 AM	97.851	60.544	102.765	55.0671	52.5816	110.392	47.0322	105.812	98.177	114.342	105.731	127.904	111.916	108.723
12/19/2019 5:50:12 AM	109.782	74.848	119.935	54.1233	57.7155	115.528	45.8556	102.75	90.241	102.613	122.061	140.864	122.261	110.007
12/19/2019 6:08:12 AM	116.272	64.576	108.973	52.3809	50.5869	106.379	44.1066	108.332	104.811	84.5122	118.531	104.384	113.351	142.203
12/19/2019 6:25:12 AM	98.527	56.576	85.668	51.8364	50.1618	92.127	40.545	119.561	102.021	113.866	118.445	104.64	107.849	133.119
12/19/2019 6:42:12 AM	101.096	71.392	97.9374	52.5987	48.5268	92.4801	42.3576	98.5072	99.045	124.359	96.5468	93.92	117.627	98.5149
12/19/2019 7:00:12 AM	92.2064	61.344	79.7511	44.9031	42.6081	100.537	39.2412	86.3852	82.584	93.198	98.3549	126.88	123.906	97.6482
12/19/2019 7:17:12 AM	104.036	54.592	85.1961	46.7544	54.0858	93.8925	42.5484	112.033	98.177	101.123	137.301	99.232	114.607	101.95
12/19/2019 7:34:12 AM	120.091	56.384	87.9549	49.7673	43.3602	80.6673	40.0998	105.653	96.565	114.469	87.3054	114.72	104.411	99.9915
12/19/2019 7:52:12 AM	119.753	66.688	84.9783	50.1303	40.9404	116.876	39.8772	84.4712	110.174	101.091	97.293	98.432	129.138	109.557
12/19/2019 8:09:12 AM	108.261	50.272	86.1762	49.6947	49.3443	103.009	37.365	88.1716	93.806	99.7916	88.5395	103.296	97.6534	96.9099
12/19/2019 8:26:12 AM	105.152	52.768	117.83	44.6853	46.4667	92.8332	34.9482	82.0787	92.907	87.1116	92.7297	136.448	108.836	136.714
12/19/2019 8:44:12 AM	90.5164	61.376	85.1598	52.635	43.7526	90.522	38.319	79.3991	104.935	93.8637	129.839	134.56	112.633	121.595
12/19/2019 9:01:12 AM	106.707	52.672	84.6879	43.8504	48.8865	88.8849	38.8278	94.0731	93.527	147.532	98.6706	104.064	119.959	103.041
12/19/2019 9:18:12 AM	114.075	60.672	98.373	46.9722	45.7146	85.9959	42.93	83.0038	97.96	113.454	87.0471	97.248	119.51	143.23
12/19/2019 9:36:12 AM	97.851	60.992	87.5193	49.1139	45.7473	110.584	38.4144	88.6501	109.74	101.377	126.165	107.776	110.959	101.725
12/19/2019 9:53:12 AM	84.6352	56	86.4303	48.6057	47.3169	103.362	41.7216	95.062	99.634	114.5	114.944	115.872	111.587	102.238
12/19/2019 10:10:12 AM	89.8066	70.816	84.6516	56.628	43.3929	90.6825	40.227	106.355	94.209	89.3623	94.9683	101.504	99.6866	102.206
12/19/2019 10:28:12 AM	98.0538	53.888	85.4139	42.6162	52.4835	93.9888	41.1174	106.386	86.8	88.5381	89.4292	106.592	107.849	105.448
12/19/2019 10:45:12 AM	97.851	55.008	102.838	44.286	48.8865	109.172	36.411	93.3075	122.667	106.005	87.3628	99.872	94.5139	123.489
12/19/2019 11:02:12 AM	87.2716	56	90.2781	43.0155	40.875	94.0851	34.8528	89.9261	102.827	120.428	122.606	108.672	121.394	95.4012
12/19/2019 11:20:12 AM	102.989	71.744	87.9549	52.2357	53.4645	91.7097	39.8772	97.9649	92.256	113.264	120.368	99.776	115.862	102.11
12/19/2019 11:37:12 AM	94.2344	59.488	84.7605	55.6842	48.8538	129.877	41.6262	88.2354	109.678	99.1893	93.0454	98.144	121.783	110.873
12/19/2019 11:54:12 AM	125.466	54.592	105.778	46.2099	48.8538	105.095	41.8488	85.6196	86.18	105.656	90.5485	145.696	108.417	95.016
12/19/2019 12:12:12 PM	109.85	58.048	91.8753	46.0284	47.8074	103.555	40.8312	89.9899	99.355	94.7196	96.1737	114.72	102.796	105.384
12/19/2019 12:29:12 PM	110.458	72.32	88.8261	52.8528	44.7336	90.5541	41.9442	87.4698	116.126	92.0251	118.531	94.24	123.726	93.5715
12/19/2019 12:46:12 PM	96.9384	62.496	82.3647	50.9289	54.6744	92.127	39.909	103.228	89.249	127.941	89.1135	94.816	101.929	122.718
12/19/2019 1:04:12 PM	105.963	49.376	99.6798	44.5038	51.6333	91.7097	41.6898	81.6321	97.619	97.1288	86.6453	99.104	106.265	104.614
12/19/2019 1:21:12 PM	97.1412	58.592	82.1832	44.5764	43.6872	98.3544	38.6052	84.854	83.917	96.051	88.3099	118.208	104.68	105.224
12/19/2019 1:38:12 PM	96.837	66.048	90.2781	54.6315	46.5321	94.6308	37.9692	92.2867	83.235	98.587	123.41	105.312	120.377	117.422
12/19/2019 1:56:12 PM	102.008	55.808	104.834	50.1666	55.0341	119.669	42.1986	95.1577	114.173	97.2873	126.366	120.928	109.584	128.914
12/19/2019 2:13:12 PM	101.265	76.992	114.055	55.902	46.6629	95.5617	38.0328	82.5572	86.645	89.4574	97.8096	98.208	97.6534	87.4404
12/19/2019 2:30:12 PM	91.6994	65.824	82.5099	43.3059	50.2926	85.6428	46.8096	95.0939	108.19	127.973	95.1405	101.312	107.819	114.34
12/19/2019 2:48:12 PM	97.8848	59.648	87.0474	45.0846	43.0005	97.0062	36.6654	109.545	84.32	98.0798	83.2874	119.84	111.557	101.821
12/19/2019 3:05:12 PM	100.825	57.824	93.5814	50.9289	46.9245	95.1123	41.2446	104.313	89.187	119.826	90.2615	103.872	114.786	111.066
12/19/2019 3:22:12 PM	91.936	54.304	92.7465	41.5998	46.107	93.2505	43.4706	94.0412	107.477	113.328	99.3307	103.936	107.012	110.007
12/19/2019 3:40:12 PM	110.526	69.728	122.549	45.8106	47.5458	99.9273	40.0044	87.6931	107.725	104.166	93.562	98.976	113.5	100.409
12/19/2019 3:57:12 PM	121.95	56.864	100.043	49.4769	43.3929	90.6183	36.6654	94.105	88.97	96.3046	93.1889	120.096	137.869	145.573
12/19/2019 4:14:12 PM	100.927	81.728	114.853	50.2755	43.2621	108.787	29.0334	98.3477	96.906	133.425	137.875	124.064	134.4	151.929
12/19/2019 4:32:12 PM	100.521	56.672	91.9116	25.9908	33.4521	99.7026	18.0624	117.998	116.839	123.028	119.622	115.2	128.151	131.642
12/19/2019 4:49:12 PM	100.69	51.616	87.4467	34.8117	28.4817	107.31	27.1572	109.226	89.776	111.14	99.6751	97.824	102.736	112.029
12/19/2019 5:06:12 PM	94.6062	46.24	103.673	39.204	34.7274	108.402	29.6058	109.226	87.017	110.379	92.7584	95.744	110.75	104.999
12/19/2019 5:24:12 PM	109.951	49.248	94.9608	40.5471	45.6819	103.49	31.5456	90.6598	91.109	93.6418	92.5001	106.944	101.959	133.857
12/19/2019 5:41:12 PM	96.0258	60.128	87.9186	37.0623	37.0818	109.108	36.3792	93.4989	106.392	105.434	122.664	108.96	102.497	109.365
12/19/2019 5:58:12 PM	109.546	54.208	92.6376	45.4839	50.2599	111.868	38.478	99.3366	85.281	114.944	88.1951	107.936	111.946	120.856
12/19/2019 6:16:12 PM	107.721	58.496	83.0181	53.9781	41.8887	103.972	40.0362	93.5946	95.914	124.042	97.5226	125.152	111.946	108.787
12/19/2019 6:33:12 PM	100.623	66.592	112.058	46.7544	47.2842	102.945	41.4672	105.238	92.814	103.786	123.955	101.504	105.936	142.717
12/19/2019 6:50:12 PM	93.5584	61.12	94.3074	47.4078	44.1123	105.384	41.9124	111.873	108.748	123.598	106.764	105.12	109.613	118
12/19/2019 7:08:12 PM	98.8312	71.072	102.039	52.1268	53.3664	117.967	41.2446	93.8498	99.975	145.788	112.647	96.704	127.912	129.17
12/19/2019 7:25:12 PM	121.038	70.912	119.354	51.6912	45.8781	112.607	43.2162	117.775	102.548	148.514	140.888	111.328	147.168	154.722
12/19/2019 7:42:12 PM	114.852	81.024	131.696	63.0894	60.9201	126.699	50.0532	135.575	132.215	142.587	125.247	153.12	126.238	122.301
12/19/2019 8:00:12 PM	108.836	71.712	126.433	52.1994	56.898	131.963	43.0254	130.822	123.101	142.365	139.482	131.328	136.015	130.39
12/19/2019 8:17:12 PM	126.851	66.048	99.825	66.8283	59.5467	131.835	48.3996	124.474	136.431	124.961	113.308	135.872	148.782	141.079
12/19/2019 8:34:12 PM	153.52	77.632	122.476	67.1187	61.2798	133.729	48.9402	125.335	135.129	130.382	132.709	130.432	120.796	133.889
12/19/2019 8:52:12 PM	131.617	81.088	138.376	60.5121	48.4941	106.797	50.6574	106.067	121.086	116.814	136.928	140.96	161.849	127.79
12/19/2019 9:09:12 PM	139.526	70.432	110.824	51.2193	60.6258	117.903	51.2616	107.758	130.82	101.186	129.523	131.04	142.294	150.517
12/19/2019 9:26:12 PM	121.883	78.72	101.277	56.6643	57.4866	113.249	47.4138	122.209	107.601	143.316	132.508	109.312	146.958	103.619
12/19/2019 9:44:12 PM	112.216	79.648	91.7664	48.8235	49.5405	139.186	43.1844	103.898	97.526	100.204	134.259	115.488	119.181	107.086
12/19/2019 10:01:12 PM	120.666	78.4	114.418	52.5987	50.5215	129.588	46.746	106.418	99.479	112.789	98.5845	148.992	120.318	142.363
12/19/2019 10:18:12 PM	141.419	71.744	138.956	67.7721	52.8759	105.994	48.4314	103.292	92.442	118.178	109.892	125.344	130.424	107.952
12/19/2019 10:36:12 PM	126.581	67.808	109.118	62.3997	50.031	119.733	46.746	138.924	119.66	126.42	135.321	107.264	140.769	122.397
12/19/2019 10:53:12 PM	114.819	74.24	102.33	54.5952	58.9581	133.343	50.5302	127.791	99.789	102.803	97.7809	106.368	135.955	113.185
12/19/2019 11:10:12 PM	101.366	85.76	91.9116	59.2053	53.3991	116.009	48.177	125.941	109.554	111.933	127.686	146.592	123.786	127.18
12/19/2019 11:28:12 PM	103.698	78.112	90.2418	57.1362	52.5816	113.923	42.6438	124.697	99.696	107.938	112.906	126.784	131.321	134.146
12/19/2019 11:45:12 PM	121.849	74.496	103.056	53.1069	45.8127	105.994	39.3684	98.5072	105.586	128.607	109.921	120.576	126.537	160.275
12/20/2019 12:02:12 AM	121.105	68.864	130.68	61.2381	61.8684	115.143	46.3326	91.0107	128.774	120.904	132.364	104.16	122.201	129.17
12/20/2019 12:20:12 AM	100.623	79.232	104.326	64.7592	57.4539	131.257	50.4984	117.679	122.202	109.143	105.472	118.24	143.879	110.167
12/20/2019 12:37:12 AM	99.1692	67.072	106.323	64.5051	49.9329	110.231	44.6154	104.632	121.83	104.578	112.906	120.448	134.251	120.247
12/20/2019 12:54:12 AM	109.073	70.144	118.265	48.9687	44.0142	108.883	45.2196	100.613	121.086	128.322	124.701	103.456	131.65	102.014
12/20/2019 1:12:12 AM	108.937	67.968	97.1025	54.0507	56.4402	112.125	44.043	110.278	122.357	102.803	125.562	114.016	116.909	115.143
12/20/2019 1:29:12 AM	117.049	74.368	106.141	55.176	52.4508	100.505	46.3326	97.933	102.021	104.959	107.137	94.592	135.268	112.157
12/20/2019 1:46:12 AM	135.572	71.104	102.076	52.0905	52.5816	112.607	45.4422	136.819	97.96	122.267	101.282	124.256	130.244	130.936
12/20/2019 2:04:12 AM	109.343	69.696	114.817	53.4336	46.4994	119.412	41.658	106.961	112.964	93.2297	142.467	109.12	135.417	135.43
12/20/2019 2:21:12 AM	126.682	77.76	116.886	55.7931	57.1269	118.481	48.813	89.0329	101.556	122.203	139.281	122.72	114.906	103.362
12/20/2019 2:38:12 AM	102.008	63.552	106.976	55.9746	58.1079	103.587	44.7426	90.6279	121.427	101.947	118.531	130.848	120.527	114.533
12/20/2019 2:56:12 AM	112.757	70.048	110.969	58.1526	57.6501	119.251	44.2338	122.911	100.006	139.258	95.5136	123.168	140.231	122.108
12/20/2019 3:13:12 AM	134.085	70.944	131.696	64.1058	48.8865	109.012	44.2974	136.883	125.984	133.33	143.299	118.432	127.494	157.675
12/20/2019 3:30:12 AM	120.396	63.68	131.043	62.7264	58.4676	122.237	47.1912	84.1841	113.367	107.304	136.411	144.48	114.098	153.919
12/20/2019 3:48:12 AM	115.799	76.736	110.207	53.5425	62.5224	92.127	50.3076	96.2742	95.542	136.088	126.28	133.12	145.015	138.608
12/20/2019 4:05:12 AM	134.456	68.736	88.8261	56.9184	60.495	113.666	50.0532	99.4323	127.782	121.284	100.823	142.656	122.979	140.181
12/20/2019 4:22:12 AM	137.228	75.072	126.76	67.2639	55.4265	105.192	45.6012	110.852	120.714	106.163	102.258	130.976	136.015	131.738
12/20/2019 4:40:12 AM	110.12	67.808	96.558	60.1128	52.3527	115.881	45.8556	120.646	94.085	96.5265	134.919	126.016	114.457	106.604
12/20/2019 4:57:12 AM	97.9186	70.976	110.788	60.621	51.0447	107.342	47.6364	110.438	86.583	105.466	97.4365	116.704	114.218	114.661
12/20/2019 5:14:12 AM	102.921	77.408	124.545	49.005	55.2957	115.046	46.269	110.055	113.212	105.054	96.4894	130.88	105.667	109.686
12/20/2019 5:32:12 AM	95.5526	67.808	78.4443	54.9945	53.7261	122.526	38.2872	96.1785	82.925	137.832	92.6149	102.688	111.975	148.109
12/20/2019 5:49:12 AM	88.556	72.704	106.649	55.9746	51.6333	104.421	49.2264	116.052	94.984	112.186	127.141	110.08	110.181	139.795
12/20/2019 6:06:12 AM	143.042	76.864	102.947	45.3024	49.4751	98.4507	46.7778	110.916	99.913	92.6591	124.386	141.472	123.367	117.037
12/20/2019 6:24:12 AM	126.277	55.424	96.5943	49.9851	47.5458	104.774	45.2514	103.42	115.227	114.976	118.445	109.696	114.427	94.6308
12/20/2019 6:41:12 AM	83.3846	54.016	87.4104	41.1642	46.5975	102.752	40.863	84.7902	85.87	90.3133	99.5316	103.968	145.105	100.312
12/20/2019 6:58:12 AM	108.126	58.56	81.3846	50.7837	49.4097	112.093	43.9158	111.809	114.049	96.2729	99.0724	110.304	117.477	138.447

## Sheet: Ext Fig 4m
	Food intake (g)				Locomotor activity (beam breaks)
Control-1	7.3			Control-1	27795
Control-2	6.32			Control-2	41957
Control-3	4.82			Control-3	12350
Control-4	6.4			Control-4	34438
Control-5	8.45			Control-5	38904
Control-6	5.53			Control-6	10057
Control-7	6.81			Control-7	52811
Adipo-Cul2 KO-1	6.18			Adipo-Cul2 KO-1	42762
Adipo-Cul2 KO-2	5.86			Adipo-Cul2 KO-2	10945
Adipo-Cul2 KO-3	7.07			Adipo-Cul2 KO-3	40279
Adipo-Cul2 KO-4	5.69			Adipo-Cul2 KO-4	36877
Adipo-Cul2 KO-5	5.6			Adipo-Cul2 KO-5	47546
Adipo-Cul2 KO-6	6.61			Adipo-Cul2 KO-6	45634
Adipo-Cul2 KO-7	6.99			Adipo-Cul2 KO-7	35540
