# Supplementary material for: Post-translational control of beige fat biogenesis by PRDM16 stabilization
Source: Nature. 2022 Aug 17;609(7925):151–8. doi: 10.1038/s41586-022-05067-4 (PMC9433319; doi:10.1038/s41586-022-05067-4)
Supplement: Supplementary file 14 — Source Data Extended Data Fig. 5 [file 41586_2022_5067_MOESM14_ESM.xlsx]

## Sheet: Ext Fig 5a
	Fat Mass (g)	Lean Mass (g)
Control-1	11.49	22.5
Control-2	20.2	26.01
Control-3	9.28	27.04
Control-4	15.13	22.58
Control-5	21.44	26.63
Control-6	20.48	24.44
Control-7	19.81	24.37
Control-8	15.11	25.05
Control-9	16.38	22.69
Control-10	15.48	23.54
Control-11	19.89	25.89
Control-12	13.26	25.63
Control-13	19.5	25.8
Control-14	15.89	23.3
Control-15	19.34	25.28
Adipo-Cul2 KO-1	23.09	26.1
Adipo-Cul2 KO-2	17.52	23.45
Adipo-Cul2 KO-3	15.44	22.62
Adipo-Cul2 KO-4	11.92	21.51
Adipo-Cul2 KO-5	8.11	23.85
Adipo-Cul2 KO-6	9.17	25.46
Adipo-Cul2 KO-7	11.72	22.89
Adipo-Cul2 KO-8	6.22	27.01
Adipo-Cul2 KO-9	9.57	21.42
Adipo-Cul2 KO-10	6.45	22.3
Adipo-Cul2 KO-11	6.98	22.61
Adipo-Cul2 KO-12	7.83	27.46

## Sheet: Ext Fig 5b
	Tissue Mass (g)
	BAT	IngWAT	EpiWAT	liver	Gast	Heart
Control-1	0.2	1.32	2.74	1.47	0.31	0.12
Control-2	0.33	2.57	1.83	3.28	0.35	0.16
Control-3	0.25	1.2	2.72	1.74	0.39	0.16
Control-4	0.3	2.31	2.8	1.77	0.33	0.11
Control-5	0.31	2.78	2.01	2.83	0.34	0.15
Control-6	0.41	2.77	2.1	2.38	0.33	0.13
Control-7	0.3	2.87	1.32	3.42	0.3	0.15
Control-8	0.32	2.35	2.16	2.76	0.31	0.14
Control-9	0.38	2.77	2.56	2.34	0.3	0.12
Control-10	0.32	2.43	2.69	1.75	0.35	0.13
Control-11	0.31	2.67	1.9	2.55	0.33	0.13
Control-12	0.25	2.5	2.5	2.15	0.34	0.14
Control-13	0.3	2.41	1.77	2.56	0.35	0.15
Control-14	0.23	1.98	2.98	1.55	0.32	0.13
Control-15	0.36	2.92	2.6	2.26	0.32	0.13
Adipo-Cul2 KO-1	0.22	3.67	4.26	2.38	0.36	0.14
Adipo-Cul2 KO-2	0.27	1.99	3.06	2.35	0.31	0.13
Adipo-Cul2 KO-3	0.22	0.92	2.21	1.53	0.35	0.17
Adipo-Cul2 KO-4	0.2	1.41	2.57	1.45	0.29	0.11
Adipo-Cul2 KO-5	0.21	1.32	2.14	1.62	0.31	0.12
Adipo-Cul2 KO-6	0.17	1.03	2.76	1.48	0.31	0.11
Adipo-Cul2 KO-7	0.2	1.18	2.04	1.34	0.3	0.14
Adipo-Cul2 KO-8	0.28	1.45	2.64	1.72	0.32	0.14
Adipo-Cul2 KO-9	0.18	1.46	1.73	1.21	0.27	0.12
Adipo-Cul2 KO-10	0.18	0.98	1.66	1.39	0.29	0.11
Adipo-Cul2 KO-11	0.17	1.21	1.98	1.29	0.3	0.12
Adipo-Cul2 KO-12	0.14	1.4	2.96	1.63	0.35	0.14

## Sheet: Ext Fig 5d
	Relative Ucp1 mRNA	Relative Cox8b mRNA	Relative Kcnk3 mRNA	Relative Elovl3 mRNA	Relative Pgc1a mRNA	Relative Cidea mRNA	Relative Adipoq mRNA
Control-1	1.19867	1.28329	0.931775	0.586734	0.951814	1.28939	1.36336
Control-2	1.08703	1.09899	0.974932	0.769587	0.81505	1.04365	1.40568
Control-3	1.07605	0.904617	0.88813	1.06767	1.27849	1.02208	0.921918
Control-4	0.941954	0.926554	1.2793	0.849419	0.98103	1.14661	1.01873
Control-5	1.05429	1.08331	1.06969	1.84815	0.815304	1.03388	1.03207
Control-6	1.29639	1.188	1.31901	1.20243	1.09576	1.1209	0.958057
Control-7	1.12585	1.18435	1.17533	1.13112	0.693469	0.903714	0.936198
Control-8	0.838074	0.847448	0.662836	0.951313	0.874587	0.745161	0.862632
Control-9	1.36111	1.21418	1.4288	2.75624	1.82995	1.38578	1.2117
Control-10	0.892092	0.790448	0.63535	0.502869	0.88081	0.84887	0.942058
Control-11	0.792693	0.990098	1.1106	0.620652	1.15676	1.03747	0.940424
Control-12	0.903951	0.906006	0.84334	0.630615	1.24163	0.872358	0.816161
Control-13	0.680968	0.766719	0.674205	0.200206	0.807127	0.719854	0.766531
Control-14	1.01228	1.02864	1.23798	0.879838	0.93113	1.0056	0.981261
Control-15	0.738594	0.787595	0.768726	1.00315	0.647091	0.824681	0.843225
Adipo-Cul2 KO-1	0.924229	0.619998	0.954418	0.598214	1.12208	0.818222	0.758545
Adipo-Cul2 KO-2	0.949245	0.698947	1.0296	0.094152	3.1554	0.542853	0.858338
Adipo-Cul2 KO-3	0.558118	0.638775	0.849608	0.218009	4.81526	0.354415	0.665016
Adipo-Cul2 KO-4	1.16544	1.27551	1.10015	0.687621	1.79171	0.803959	1.00748
Adipo-Cul2 KO-5	1.15096	1.11517	1.04998	0.776322	0.729269	0.796753	1.06161
Adipo-Cul2 KO-6	0.974184	0.99478	0.80954	0.380703	3.07549	0.592585	0.718345
Adipo-Cul2 KO-7	0.687306	0.925967	0.970464	0.42509	2.59644	0.596135	0.788387
Adipo-Cul2 KO-8	0.8012	1.07615	0.756124	0.580184	0.558431	0.642205	1.00773
Adipo-Cul2 KO-9	0.915025	1.07383	1.45369	1.71654	1.4876	0.681319	0.835249
Adipo-Cul2 KO-10	1.03672	1.0496	1.60174	0.511387	0.89906	0.940501	1.0068
Adipo-Cul2 KO-11	0.396298	1.91729	0.88679	0.67487	0.979456	0.749696	1.54432
Adipo-Cul2 KO-12	1.12409	1.50321	1.61952	2.97693	0.841305	1.02336	1.12173

## Sheet: Ext Fig 5e
	Area of Curve (AOC)
Control-1	35700
Control-2	37020
Control-3	24315
Control-4	27435
Control-5	42300
Control-6	35610
Control-7	38250
Control-8	37403
Control-9	33945
Control-10	35865
Control-11	37328
Control-12	32978
Control-13	33098
Control-14	25088
Control-15	29145
Adipo-Cul2 KO-1	42675
Adipo-Cul2 KO-2	38153
Adipo-Cul2 KO-3	31013
Adipo-Cul2 KO-4	37268
Adipo-Cul2 KO-5	33443
Adipo-Cul2 KO-6	28755
Adipo-Cul2 KO-7	20511
Adipo-Cul2 KO-8	19808
Adipo-Cul2 KO-9	19410
Adipo-Cul2 KO-10	17520
Adipo-Cul2 KO-11	16478
Adipo-Cul2 KO-12	24263

## Sheet: Ext Fig 5f
	body weight (g)
Control-1	30.3
Control-2	31.7
Control-3	29.9
Control-4	29.2
Control-5	32.4
Control-6	31.5
Control-7	30.2
Control-8	28.7
Adipo-Cul2 KO-1	26.1
Adipo-Cul2 KO-2	29.5
Adipo-Cul2 KO-3	31.5
Adipo-Cul2 KO-4	26.5
Adipo-Cul2 KO-5	29.6
Adipo-Cul2 KO-6	26.3
Adipo-Cul2 KO-7	29.2
Adipo-Cul2 KO-8	30.8

## Sheet: Ext Fig 5g
	Glucose tolerance test (mg per dl)
Time (min)	0	15	30	60	90	120	150				Area of Curve (AOC)
Control-1	165	463	500	444	346	322	219				31328
Control-2	176	398	419	456	431	336	281				31223
Control-3	170	343	387	431	475	294	245				29303
Control-4	154	395	500	469	351	281	183				31005
Control-5	148	378	421	500	408	348	359				37118
Control-6	143	500	500	500	500	380	251				43538
Control-7	175	356	434	478	383	327	211				28973
Control-8	138	350	440	491	440	312	209				35910
Adipo-Cul2 KO-1	141	375	424	396	336	228	170				26423
Adipo-Cul2 KO-2	170	314	476	500	500	306	249				34110
Adipo-Cul2 KO-3	187	500	442	452	351	286	198				26438
Adipo-Cul2 KO-4	152	474	452	500	401	259	159				32805
Adipo-Cul2 KO-5	176	401	382	372	270	202	203				17895
Adipo-Cul2 KO-6	150	500	442	347	286	222	182				24450
Adipo-Cul2 KO-7	167	398	328	416	383	237	219				23918
Adipo-Cul2 KO-8	125	407	436	365	285	171	150				24983

## Sheet: Ext Fig 5h
	Area of Curve (AOC)
Control-1	4955
Control-2	4005
Control-3	5759
Control-4	6957
Control-5	3660
Control-6	2022
Control-7	835.9
Control-8	3000
Control-9	4713
Control-10	5011
Control-11	4246
Control-12	2600
Control-13	2160
Control-14	5883
Control-15	3343
Adipo-Cul2 KO-1	3851
Adipo-Cul2 KO-2	6159
Adipo-Cul2 KO-3	4397
Adipo-Cul2 KO-4	5540
Adipo-Cul2 KO-5	6191
Adipo-Cul2 KO-6	4944
Adipo-Cul2 KO-7	7297
Adipo-Cul2 KO-8	5640
Adipo-Cul2 KO-9	8238
Adipo-Cul2 KO-10	7362
Adipo-Cul2 KO-11	6309
Adipo-Cul2 KO-12	7205

## Sheet: Ext Fig 5i
	Plasma insulin (ng/ml)
Time (min)	0	15
Control-1	3.6	3.88
Control-2	8.9	13.9
Control-3	2.13	5.2
Control-4	2.22	8.32
Control-5	4.69	8.5
Control-6	6.63	11.4
Control-7	5.99	14.15
Control-8	5.54	11.15
Control-9	4.32	5.85
Control-10	4.56	6.65
Control-11	6.46	8.8
Control-12	4.3	10.85
Control-13	5.26	8.05
Control-14	2.49	7.55
Control-15	2.86	11.25
Adipo-Cul2 KO-1	6.87	5.6
Adipo-Cul2 KO-2	4.53	5.95
Adipo-Cul2 KO-3	6.61	5.25
Adipo-Cul2 KO-4	2.45	2.28
Adipo-Cul2 KO-5	1.16	1.18
Adipo-Cul2 KO-6	2.99	3.03
Adipo-Cul2 KO-7	1.91	2.01
Adipo-Cul2 KO-8	1.48	2.94
Adipo-Cul2 KO-9	1.5	2.82
Adipo-Cul2 KO-10	1.25	6.08
Adipo-Cul2 KO-11	1.79	4.62
Adipo-Cul2 KO-12	1.89	3.42

## Sheet: Ext Fig 5j
IngWAT @14 weeks HFD	Relative F4/80 mRNA	Relative Cd11c mRNA	Relative Cd206 mRNA	Relative Tgfbeta 1 mRNA	Relative Mmp2 mRNA	Relative Lox mRNA
Control-1	1.24446	1.18578	1.0141	0.948805	1.01336	0.921964
Control-2	0.648553	0.720564	0.642136	0.523625	0.807725	0.593224
Control-3	1.32375	1.41364	1.27597	1.08838	1.48812	1.00741
Control-4	0.355524	0.282081	0.410439	0.46391	0.723818	0.765867
Control-5	1.09891	1.09403	0.862222	1.34676	0.865247	0.891833
Control-6	0.895207	0.900494	1.08494	0.686809	0.831729	0.860484
Control-7	1.14192	1.30196	1.12716	1.17705	1.18071	1.24994
Control-8	1.61058	1.59674	1.38983	1.18656	1.36821	1.35503
Control-9	0.784517	0.544763	1.23594	0.545475	0.753822	0.888644
Control-10	0.905259	0.90777	1.08387	1.21586	0.909069	1.1132
Control-11	0.649479	1.11645	0.572392	1.18901	0.8013	0.778656
Control-12	1.42032	1.57816	1.20652	1.56898	1.42175	1.4609
Control-13	1.31961	0.865224	1.46857	1.35237	1.30464	1.16804
Control-14	0.870923	0.667927	0.989454	1.09396	0.850136	1.13785
Control-15	0.730996	0.824418	0.636467	0.612443	0.680355	0.806955
Adipo-Cul2 KO-1	0.90352	1.59974	0.826253	1.3253	0.969461	1.6314
Adipo-Cul2 KO-2	0.673355	0.594413	0.951785	0.599975	0.763528	0.5548
Adipo-Cul2 KO-3	0.397062	0.324356	0.600961	0.133937	0.688835	0.59378
Adipo-Cul2 KO-4	0.829397	0.619739	0.834247	0.620821	0.848583	0.82163
Adipo-Cul2 KO-5	1.32467	1.04386	1.08575	1.50298	1.24543	0.81422
Adipo-Cul2 KO-6	0.653875	0.605123	0.927785	0.620944	0.613756	0.905426
Adipo-Cul2 KO-7	0.387525	0.206287	0.679999	0.176219	0.430625	0.313372
Adipo-Cul2 KO-8	0.869308	0.44478	0.799131	0.316951	0.847301	0.465425
Adipo-Cul2 KO-9	0.491636	0.485612	1.03437	0.801707	0.6016	1.15133
Adipo-Cul2 KO-10	0.356526	0.7374	0.430875	0.148971	0.916812	0.468513
Adipo-Cul2 KO-11	0.797049	0.618444	0.656043	0.710807	0.82674	0.625054
Adipo-Cul2 KO-12	0.380815	0.508237	1.0259	0.417306	0.575208	0.976306

## Sheet: Ext Fig 5k
EpiWAT @14 weeks HFD	Relative Mmp2 mRNA	Relative Mmp3 mRNA	Relative Mmp12 mRNA	Relative F4/80 mRNA	Relative Cd11c mRNA	Relative Tgf-beta1 mRNA	Relative Col3a1 mRNA	Relative Pcolce2 mRNA	Relative Ccl2 mRNA	Relative Tnf-alpha mRNA	Relative Cd206 mRNA
Control-1	0.91741	0.91096	0.740397	1.16914	1.02299	0.91376	0.902252	0.880521	0.882783	1.14926	0.860091
Control-2	0.285407	0.191202	0.309585	0.461123	0.442245	0.433314	0.738319	1.35017	1.54323	0.454018	0.630455
Control-3	1.54855	1.09286	1.34066	1.05842	0.978243	1.14012	1.18335	0.611416	0.948571	0.880811	1.03761
Control-4	0.252171	0.110256	0.292039	0.2533	0.336505	0.390184	0.548935	1.55176	1.19608	0.544001	0.483077
Control-5	0.840626	0.624829	0.362363	0.764246	0.92217	0.846228	1.02544	1.38123	1.01238	0.878668	0.721509
Control-6	1.32934	1.66946	1.69277	1.65148	1.27544	1.13876	1.17808	0.523641	0.938626	1.41461	1.52367
Control-7	1.6858	1.32837	2.00439	1.11435	1.38784	1.20961	0.541646	0.746494	0.976834	1.20486	1.0586
Control-8	1.40402	1.81961	2.05876	0.986489	1.04189	0.699847	1.24767	0.664284	0.67404	0.775222	1.07483
Control-9	1.58803	1.05822	1.65069	1.42846	1.70641	2.03502	1.3351	0.752484	0.866822	1.60411	1.46859
Control-10	0.758173	0.899033	0.587499	1.30126	1.40942	1.53019	1.17391	1.09908	0.91189	1.06618	1.34935
Control-11	0.754123	0.724437	0.499985	0.867219	0.930795	1.03958	0.970009	1.14028	1.26233	1.00549	0.765878
Control-12	1.50072	1.55337	1.89196	1.45115	1.41127	1.10365	1.1667	0.907348	0.725496	1.30034	1.21715
Control-13	0.893733	1.24861	0.319499	0.898766	0.714419	0.933435	1.13852	1.32554	1.26062	1.07681	1.01504
Control-14	0.760306	1.27756	0.783976	1.01156	0.748778	0.838911	0.955853	0.975384	0.6368	0.75661	1.04042
Control-15	0.481592	0.491214	0.465428	0.583017	0.671594	0.747401	0.894207	1.09037	1.1635	0.889013	0.753745
Adipo-Cul2 KO-1	0.651366	0.543737	0.778523	0.778431	0.924102	0.964159	0.489808	0.227899	0.937804	1.32796	1.03975
Adipo-Cul2 KO-2	0.233294	0.342424	0.498651	0.644251	0.620408	0.699814	0.725772	0.326819	1.00688	1.08829	0.991121
Adipo-Cul2 KO-3	0.039346	0.0453461	0.147621	0.0894401	0.148393	0.0431129	0.657363	0.402915	0.648696	0.24749	0.462592
Adipo-Cul2 KO-4	0.181922	0.208386	0.526165	0.77701	0.887147	0.754404	0.816968	0.588073	0.742145	1.13602	1.08185
Adipo-Cul2 KO-5	0.133005	0.185704	0.429446	0.460412	0.751003	0.690681	0.673064	0.71644	0.923402	0.984252	0.723214
Adipo-Cul2 KO-6	0.0660021	0.142654	0.282459	0.339463	0.301947	0.427961	0.453434	0.381796	1.46899	0.757364	1.14185
Adipo-Cul2 KO-7	0.174788	0.141231	0.251127	0.35383	0.431347	0.821239	0.453051	0.590904	0.600555	0.740939	1.00395
Adipo-Cul2 KO-8	0.141175	0.166692	0.271167	0.385863	0.475066	0.656265	0.630269	0.742165	0.480251	0.645475	0.821833
Adipo-Cul2 KO-9	0.102576	0.173526	0.399298	0.407203	0.483734	0.419114	0.468881	0.915451	0.305946	0.48193	0.696151
Adipo-Cul2 KO-10	0.0685298	0.0644321	0.221141	0.285106	0.408949	0.530136	0.514022	0.519881	0.435144	0.858914	0.404315
Adipo-Cul2 KO-11	0.0967883	0.129461	0.150444	0.25572	0.207199	0.336016	0.615736	0.649353	0.361969	0.530469	0.575796
Adipo-Cul2 KO-12	0.238035	0.485749	0.194823	0.279857	0.409062	0.466249	0.542052	1.2693	1.19855	0.459996	1.12656

[truncated: 4 more sheets: Ext Fig 5l, Ext Fig 5m, Ext Fig 5o, Ext Fig 5p]
