# Supplementary material for: Post-translational control of beige fat biogenesis by PRDM16 stabilization
Source: Nature. 2022 Aug 17;609(7925):151–8. doi: 10.1038/s41586-022-05067-4 (PMC9433319; doi:10.1038/s41586-022-05067-4)
Supplement: Supplementary file 15 — Source Data Extended Data Fig. 6 [file 41586_2022_5067_MOESM15_ESM.xlsx]

## Sheet: Ext Fig 6c
	Relative Appbp2 mRNA	Relative Appbp2 mRNA	Relative Zyg11b mRNA	Relative Klhdc2 mRNA	Relative Klhdc3 mRNA	Relative Klhdc10 mRNA	Relative Lrrc14 mRNA	Relative Lrr1 mRNA
control-1	0.947768
control-2	0.971456
control-3	1.08078
shAppbp2-1		0.193151
shAppbp2-2		0.19494
shAppbp2-3		0.215724
shZyg11b-1			0.132391
shZyg11b-2			0.139327
shZyg11b-3			0.19411
shKlhdc2-1				0.317642
shKlhdc2-2				0.328737
shKlhdc2-3				0.319278
shKlhdc3-1					0.175473
shKlhdc3-2					0.20511
shKlhdc3-3					0.163198
shKlhdc10-1						0.129079
shKlhdc10-2						0.158812
shKlhdc10-3						0.172487
shLrrc14-1							0.289685
shLrrc14-2							0.233815
shLrrc14-3							0.179398
shLrr1-1								0.172819
shLrr1-2								0.156401
shLrr1-3								0.135067

## Sheet: Ext Fig 6d
	Relative Appbp2 mRNA
control-1	1.04166
control-2	0.984609
control-3	0.973727
shAppbp2 #1-1	0.154026
shAppbp2 #1-2	0.17546
shAppbp2 #1-3	0.181723
shAppbp2 #2-1	0.189163
shAppbp2 #2-2	0.227514
shAppbp2 #2-3	0.222543

## Sheet: Ext Fig 6f
	Relative Ucp1 mRNA	Relative Cidea mRNA	Relative Cox8b mRNA	Relative Adipoq mRNA
Control vehicle-1	0.970669	0.963803	0.894285	0.994061
Control vehicle-2	0.819267	0.874299	0.860671	0.893908
Control vehicle-3	1.21006	1.1619	1.24504	1.11203
sh-Appbp2 #1 vehicle-1	5.27776	8.23283	2.74569	1.07721
sh-Appbp2 #1 vehicle-2	5.51294	7.34737	2.66376	0.939781
sh-Appbp2 #1 vehicle-3	4.94214	8.74318	3.20899	0.815385
Control cAMP-1	20.9791	1.38387	0.761807	0.54484
Control cAMP-2	23.0708	1.22693	0.780687	0.54736
Control cAMP-3	24.5119	1.30956	0.864093	0.611774
sh-Appbp2 #1 cAMP-1	73.2654	13.8473	2.28019	0.638272
sh-Appbp2 #1 cAMP-2	65.5286	10.9979	2.04092	0.625551
sh-Appbp2 #1 cAMP-3	72.1247	13.4758	2.52699	0.644426
Control vehicle-1	1.05566	1.08151	1.08561	1.08368
Control vehicle-2	1.00786	0.933388	0.982982	0.979497
Control vehicle-3	0.936473	0.9851	0.931406	0.936826
sh-Appbp2 #2 vehicle-1	3.69205	3.84428	2.16665	0.99013
sh-Appbp2 #2 vehicle-2	4.35178	4.20686	2.04184	1.11647
sh-Appbp2 #2 vehicle-3	4.62976	4.33198	2.06291	1.15523
Control cAMP-1	6.95573	1.13994	0.624296	1.24494
Control cAMP-2	6.07145	0.967176	0.482548	1.11374
Control cAMP-3	5.15629	0.924164	0.44722	0.952306
sh-Appbp2 #2 cAMP-1	19.9456	3.98123	1.24091	0.98953
sh-Appbp2 #2 cAMP-2	24.1282	4.64651	1.6347	1.05578
sh-Appbp2 #2 cAMP-3	27.8657	5.03303	1.70659	1.27901

## Sheet: Ext Fig 6g
	Relative Appbp2 mRNA	Relative Ucp1 mRNA	Relative Cidea mRNA	Relative Cox8b mRNA	Relative Elovl3 mRNA	Relative Adipoq mRNA
Control-1	0.965331	0.465853	1.01098	0.849548	0.951019	1.03892
Control-2	0.961375	1.437	0.984518	1.02662	0.950582	0.91942
Control-3	0.963635	0.773837	0.957893	0.76971	0.886033	0.933378
Control-4	1.10966	1.32331	1.04661	1.35412	1.21237	1.10828
Appbp2 KD-1	0.251385	3.33202	3.42667	2.86749	2.39666	0.832173
Appbp2 KD-2	0.199421	2.97415	2.85865	2.43024	2.13397	1.0871
Appbp2 KD-3	0.228306	4.04005	4.0549	3.83499	2.73175	0.955742
Appbp2 KD-4	0.223238	2.67333	3.51622	3.09556	2.5643	1.1601
