# Supplementary material for: Post-translational control of beige fat biogenesis by PRDM16 stabilization
Source: Nature. 2022 Aug 17;609(7925):151–8. doi: 10.1038/s41586-022-05067-4 (PMC9433319; doi:10.1038/s41586-022-05067-4)
Supplement: Supplementary file 16 — Source Data Extended Data Fig. 7 [file 41586_2022_5067_MOESM16_ESM.xlsx]

## Sheet: Ext Fig 7f
PRDM16 protein stability
	WB band signal intensity (PRDM16 normalized to β-actin)
Time (h)	0	4	8	12	16
PRDM16 WT-1	100	64.2688	53.8228	24.0241	19.678
PRDM16 WT-2	100	62.5053	51.8093	22.9782	19.8837
PRDM16 WT-3	100	65.3551	59.0792	16.4668	13.8521
PRDM16 K6R-1	100	90.346	81.4969	73.1083	44.1389
PRDM16 K6R-2	100	81.2166	76.5725	63.817	40.2002
PRDM16 K6R-3	100	92.724	76.3415	67.1657	51.4597
