# Supplementary material for: Post-translational control of beige fat biogenesis by PRDM16 stabilization
Source: Nature. 2022 Aug 17;609(7925):151–8. doi: 10.1038/s41586-022-05067-4 (PMC9433319; doi:10.1038/s41586-022-05067-4)
Supplement: Supplementary file 17 — Source Data Extended Data Fig. 8 [file 41586_2022_5067_MOESM17_ESM.xlsx]

## Sheet: Ext Fig 8b
Ppargamma ChIP	Enrichment (% input)
	Ins1	Cidea (13)	Ppara (14)	Ppargc1a (38)	Ppargc1a (42)	Ppara (11)	Ucp1 (2.5)	Ucp1 (4.7)	Ucp1 (5.7)
Control-1	0.007536	0.111802	0.110599	0.049813	0.094623	0.049567	0.052481	0.042942	0.05039
Control-2	0.018654	0.116391	0.126794	0.054874	0.083392	0.051553	0.059194	0.050957	0.047185
Control-3	0.008836	0.096989	0.10884	0.048173	0.091521	0.061271	0.054777	0.044055	0.042447
Appbp2 KO-1	0.016106	0.114885	0.132798	0.058018	0.089712	0.065215	0.053446	0.058918	0.048854
Appbp2 KO-2	0.01241	0.095008	0.146909	0.063553	0.090234	0.064911	0.061295	0.063554	0.042606
Appbp2 KO-3	0.011223	0.093519	0.123932	0.059016	0.08407	0.079845	0.064164	0.05251	0.05359

## Sheet: Ext Fig 8c
	Relative band intensity (normalized to β-actin)
	PRDM16	UCP1
Control-1	0.960203	0.692961
Control-2	0.975802	1.12391
Control-3	1.064	1.18312
Appbp2 KO-1	4.423	2.1102
Appbp2 KO-2	8.62338	3.52215
Appbp2 KO-3	10.1873	3.25068

## Sheet: Ext Fig 8d
	Relative Ucp1 mRNA	Relative Pgc1a mRNA	Relative Cidea mRNA	Relative Cox8b mRNA	Relative Elovl3 mRNA
Control vehicle-1	1.14636	1.01854	0.984361	1.00002	0.979389
Control vehicle-2	0.794203	0.88821	0.949282	0.912806	0.944307
Control vehicle-3	1.05944	1.09325	1.06636	1.08717	1.07631
Appbp2 KO vehicle-1	2.17905	1.42879	3.45986	2.94247	1.25611
Appbp2 KO vehicle-2	2.6547	1.59227	3.94779	3.5463	1.4839
Appbp2 KO vehicle-3	3.01263	1.59238	3.57983	3.34817	1.41352
Control forskolin-1	110.171	2.58058	1.2878	0.732808	0.997433
Control forskolin-2	115.258	2.57716	1.25059	0.753997	1.23617
Control forskolin-3	116.857	2.69061	1.34277	0.80261	1.12147
Appbp2 KO forskolin-1	317.068	6.33275	6.61792	2.95978	2.74929
Appbp2 KO forskolin-2	267.506	5.66133	5.5512	2.54489	2.41366
Appbp2 KO forskolin-3	325.776	6.01046	6.15291	2.63732	2.67009

## Sheet: Ext Fig 8e
	Relative mt-DNA (normalized to β-globin)
	Relative Cox1 mRNA	Relative Cox2 mRNA	Relative Cox3 mRNA	Relative Atp6 mRNA	Relative Atp8 mRNA
Control-1	0.763994	0.701493	0.756574	0.889261	0.820429
Control-2	0.771837	0.859256	0.776969	0.75547	0.829124
Control-3	1.30868	1.07922	1.24079	1.08151	1.11702
Control-4	1.15549	1.36003	1.22567	1.27376	1.23342
Appbp2 KO-1	1.38204	1.41744	1.07533	1.34496	1.46589
Appbp2 KO-2	2.58048	2.01958	1.91539	2.00061	2.29902
Appbp2 KO-3	1.55081	1.37871	1.22628	1.37495	1.35851
Appbp2 KO-4	1.62283	1.75917	1.49277	1.48038	1.77418

## Sheet: Ext Fig 8f
	Oxygen consumption rate (pmol/min/ug protein)
Time (minutes)	Control-1	Control-2	Control-3	Control-4	Control-5	Control-6	Control-7	Control-8	Control-9	Appbp2 KO-1	Appbp2 KO-2	Appbp2 KO-3	Appbp2 KO-4	Appbp2 KO-5	Appbp2 KO-6	Appbp2 KO-7	Appbp2 KO-8	Appbp2 KO-9	Appbp2 KO-10
1.30988	18.2102	15.9687	15.0667	19.6185	17.54	18.2941	19.1256	18.9697	16.3644	17.9487	18.775	17.4742	21.1008	20.0124	17.6619	22.7884	23.8849	21.1637	22.9468
7.80313	17.7129	15.4848	14.8699	18.9923	17.1062	17.4974	18.7302	18.4821	16.0989	17.5419	18.1861	16.972	20.3469	19.4046	17.2145	22.1092	23.0608	20.5661	22.3425
14.2948	18.8249	16.1344	15.288	19.799	17.5819	18.2189	19.4244	19.3532	16.9053	19.5777	19.7736	18.637	22.5998	20.9948	18.8707	25.2	25.6133	22.9711	24.5397
20.8463	18.62	15.5389	14.8236	19.451	17.1251	17.9388	19.0215	19.2869	16.5522	19.6214	20.0718	18.3339	23.1769	21.2887	18.9218	26.112	26.4275	23.7465	25.2201
27.328	18.8701	15.6068	15.0573	19.5945	17.261	18.1996	19.1876	19.6576	16.7442	19.8962	20.385	18.5138	23.7574	21.7403	19.2328	26.8382	27.0463	24.4618	25.9527
33.7539	10.8082	10.7042	9.47233	11.3873	10.1728	9.69462	12.6899	12.0316	10.6457	13.6741	12.7875	11.5959	16.4079	14.9129	12.923	20.1705	18.6153	17.6456	22.3195
40.2698	8.85821	8.13169	8.27676	9.97078	8.90516	7.79283	10.3414	10.409	8.94078	11.0757	10.6406	10.131	13.1016	12.2253	10.5299	15.3864	15.0907	13.4793	16.9563
46.7588	7.84895	7.16435	7.77954	9.21918	8.29273	6.87501	9.39816	9.56038	8.12423	9.88308	9.4753	9.19708	11.2308	10.4547	9.16298	12.6269	13.0485	11.4404	14.2945
53.2218	39.7766	31.08	22.7584	36.4388	29.4525	36.0376	31.5995	36.093	32.3338	39.2675	41.704	37.2285	46.1969	43.0096	40.5516	56.8482	51.8589	50.7356	52.8078
59.7484	40.8565	31.9283	28.0787	38.5447	31.9587	38.799	34.2607	37.6027	34.6859	39.7351	41.8356	37.2566	46.7466	42.8792	40.3885	56.8212	52.3359	50.4882	52.7619
66.2489	40.1865	30.996	28.0288	37.9737	31.7301	38.5276	34.3087	37.0454	34.1868	39.0254	41.0464	36.0146	45.4988	41.9369	39.6653	54.9835	51.3878	49.2126	51.6267
72.7589	5.60691	4.9636	5.95877	6.96717	6.32496	4.48869	7.23669	6.53589	5.95221	5.67997	5.97262	6.19072	6.59595	6.70934	5.66267	6.81622	7.88089	5.44027	7.63077
79.3304	4.76144	4.33676	5.42988	6.42991	5.89695	4.11533	6.61395	6.48234	5.43911	6.12605	5.73992	5.36999	6.34555	6.48356	5.5163	6.86038	8.14026	5.90947	7.72428
85.8296	4.47075	4.20299	5.24639	6.29184	5.80227	3.81747	6.41404	6.36174	5.31159	6.33369	5.85183	5.5765	6.16574	6.30303	5.46367	6.9409	8.0685	5.97957	7.69318
