# Supplementary material for: Post-translational control of beige fat biogenesis by PRDM16 stabilization
Source: Nature. 2022 Aug 17;609(7925):151–8. doi: 10.1038/s41586-022-05067-4 (PMC9433319; doi:10.1038/s41586-022-05067-4)
Supplement: Supplementary file 18 — Source Data Extended Data Fig. 9 [file 41586_2022_5067_MOESM18_ESM.xlsx]

## Sheet: Ext Fig 9b
	Relative band intensity (normalized to β-actin)
	PRDM16	GTF2I	EHD2	SMAD4	HDAC1	CNOT1	MUM1	CHD4	PRDM3	MRE11	CNOT9	APPBP2
Control-1	1.00477	0.88669	0.919639	0.930691	1.00988	0.908979	0.896332	0.93275	0.854297	0.929941	0.981481	0.920194
Control-2	1.01146	0.995686	0.982601	1.02315	0.980037	1.056	0.842369	0.969356	1.20032	1.02308	0.98832	1.01622
Control-3	0.983772	1.11762	1.09776	1.04616	1.01009	1.03502	1.2613	1.09789	0.945382	1.04698	1.0302	1.06359
Appbp2 KO-1	3.98598	1.11265	0.975426	0.931113	0.894316	0.943503	1.05771	1.05743	0.871262	1.02552	0.902583	0.0298177
Appbp2 KO-2	4.34583	1.24961	0.982726	0.995798	0.797764	0.835329	0.967333	1.20382	1.02634	0.887133	0.80028	0.0323666
Appbp2 KO-3	5.99985	1.24897	0.95614	0.933102	0.858191	0.835626	1.23378	1.31667	1.02276	0.923137	0.824846	0.0338771

## Sheet: Ext Fig 9d
	Relative Ucp1 mRNA	Relative Pgc1a mRNA	Relative Elovl3 mRNA	Relative Appbp2 mRNA	Relative Prdm16 mRNA
Control/WT vehicle-1	1.22008	0.901131	0.982894	1.06134	1.11006
Control/WT vehicle-2	1.0299	0.997033	0.980114	0.896145	0.9583
Control/WT vehicle-3	0.750018	1.10184	1.03699	1.04251	0.93164
Sh-Appbp2/WT vehicle-1	6.25378	2.24839	2.90524	0.240962	0.999323												0			0	0	0
Sh-Appbp2/WT vehicle-2	6.11002	1.81726	2.93699	0.235816	0.861841
Sh-Appbp2/WT vehicle-3	5.80954	1.81847	3.03453	0.254725	0.92221
Control/Prdm16 KO vehicle-1	0.130229	0.385922	0.440297	0.817943	Not detected
Control/Prdm16 KO vehicle-2	0.076415	0.423512	0.494708	0.827846	Not detected
Control/Prdm16 KO vehicle-3	0.089118	0.375302	0.481955	0.817703	Not detected
Sh-Appbp2/Prdm16 KO vehicle-1	0.080562	0.626947	0.514042	0.232906	Not detected
Sh-Appbp2/Prdm16 KO vehicle-2	0.065506	0.49327	0.466639	0.224107	Not detected
ShAppbp2/Prdm16 KO vehicle-3	0.093899	0.611439	0.489763	0.228485	Not detected
Control/WT cAMP-1	17.5016	2.12527	1.56287	0.706971	0.772468
Control/WT cAMP-2	15.7886	1.88098	1.39471	0.613084	0.872091
Control/WT cAMP-3	13.3233	1.75602	1.2936	0.646228	1.06322
Sh-Appbp2/WT cAMP-1	48.1037	4.97116	5.65535	0.201649	1.19155
Sh-Appbp2/WT cAMP-2	48.7089	4.7791	5.52433	0.182997	0.5729
Sh-Appbp2/WT cAMP-3	49.7455	5.21316	5.64251	0.19688	0.808169
Control/Prdm16 KO cAMP-1	1.69712	0.763112	0.791128	0.661326	Not detected
Control/Prdm16 KO cAMP-2	1.63217	0.716495	0.778787	0.589403	Not detected
Control/Prdm16 KO cAMP-3	2.25814	0.698411	0.868363	0.647427	Not detected
Sh-Appbp2/Prdm16 KO cAMP-1	1.68866	0.911875	0.90906	0.22022	Not detected
Sh-Appbp2/Prdm16 KO cAMP-2	2.08878	0.857738	0.814752	0.190508	Not detected
ShAppbp2/Prdm16 KO cAMP-3	1.81157	0.918656	0.876755	0.192969	Not detected

## Sheet: Ext Fig 9e
	Relative Appbp2 mRNA
control-1	0.966786
control-2	0.994216
control-3	1.039
shAppbp2 #1-1	0.227377
shAppbp2 #1-2	0.212798
shAppbp2 #1-3	0.229053
shAppbp2 #2-1	0.349402
shAppbp2 #2-2	0.256049
shAppbp2 #2-3	0.297278
