# Supplementary material for: Post-translational control of beige fat biogenesis by PRDM16 stabilization
Source: Nature. 2022 Aug 17;609(7925):151–8. doi: 10.1038/s41586-022-05067-4 (PMC9433319; doi:10.1038/s41586-022-05067-4)
Supplement: Supplementary file 19 — Source Data Extended Data Fig. 11 [file 41586_2022_5067_MOESM19_ESM.xlsx]

## Sheet: Ext Fig 11e
	Relative Ucp1 mRNA	Relative Cidea mRNA	Relative Pgc1a mRNA	Relative Kcnk3 mRNA	Relative Cox8b mRNA	Relative Elovl3 mRNA	Relative Adipoq mRNA
WT-1	0.983873	0.944496	1.07766	1.06953	0.997747	1.00665	0.977586
WT-2	1.04804	1.1525	0.988326	0.907159	0.980723	1.00703	0.986257
WT-3	0.968085	0.903004	0.934014	1.02331	1.02153	0.986315	1.03616
Appbp2KI/KI-1	3.11624	2.80009	1.59173	1.6259	2.39171	1.84797	0.972107
Appbp2KI/KI-2	3.09429	2.95209	1.56897	1.60286	2.60751	1.80246	1.04443
Appbp2KI/KI-3	3.11309	3.08169	1.32098	1.58087	2.50578	1.92285	1.13894
