# Supplementary material for: Post-translational control of beige fat biogenesis by PRDM16 stabilization
Source: Nature. 2022 Aug 17;609(7925):151–8. doi: 10.1038/s41586-022-05067-4 (PMC9433319; doi:10.1038/s41586-022-05067-4)
Supplement: Supplementary file 20 — Source Data Extended Data Fig. 12 [file 41586_2022_5067_MOESM20_ESM.xlsx]

## Sheet: Ext Fig 12b
	WB band signal intensity (PRDM16 normalized to β-actin)
	IngWAT	BAT
Control-1	0.703877	1.14134
Control-2	1.34354	0.956496
Control-3	0.952579	0.902163
Adipo-Appbp2 KO-1	6.3212	2.23469
Adipo-Appbp2 KO-2	6.0091	2.07746
Adipo-Appbp2 KO-3	7.9355	1.84305						0

## Sheet: Ext Fig 12d
	Respiratory exchange ratio
Time	Control-1	Control-2	Control-3	Control-4	Control-5	Control-6	Control-7	Control-8	Adipo-Appbp2 KO-1	Adipo-Appbp2 KO-2	Adipo-Appbp2 KO-3	Adipo-Appbp2 KO-4	Adipo-Appbp2 KO-5	Adipo-Appbp2 KO-6	Adipo-Appbp2 KO-7	Adipo-Appbp2 KO-8
08/06/2021 06:02:00	0.807629	0.848954	0.872695	0.749207	0.881754	0.834391	0.842172	0.735914	0.868176	0.823033	0.759372	0.677392	0.789735	0.744883	0.845621	0.743966
08/06/2021 06:05:00	0.7867	0.796694	0.86149	0.768115	0.841186	0.866953	0.83754	0.713682	0.816671	0.810672	0.763364	0.646186	0.794516	0.729916	0.827584	0.743108
08/06/2021 06:08:00	0.779163	0.784595	0.853077	0.814878	0.840925	0.888855	0.829554	0.758367	0.825992	0.798096	0.797026	0.730724	0.807406	0.733632	0.811053	0.722977
08/06/2021 06:11:00	0.773223	0.804814	0.840462	0.803503	0.86016	0.891802	0.817766	0.773904	0.852686	0.792281	0.807521	0.767479	0.81339	0.753304	0.813335	0.738535
08/06/2021 06:14:00	0.743267	0.811579	0.832255	0.766812	0.883637	0.876845	0.80546	0.761286	0.861297	0.781489	0.790249	0.75624	0.78956	0.767188	0.815347	0.769337
08/06/2021 06:17:00	0.751273	0.806322	0.834948	0.761673	0.882552	0.859569	0.794744	0.772894	0.853173	0.756411	0.74892	0.798188	0.759914	0.787572	0.803615	0.774067
08/06/2021 06:20:00	0.813381	0.787616	0.83309	0.778788	0.864947	0.866906	0.791863	0.798036	0.83398	0.697264	0.753009	0.845366	0.736447	0.823809	0.798846	0.76481
08/06/2021 06:23:00	0.852268	0.771334	0.826631	0.809995	0.886846	0.876252	0.79052	0.830595	0.828218	0.689529	0.777049	0.861324	0.750581	0.83627	0.798176	0.747359
08/06/2021 06:26:00	0.859448	0.765329	0.822682	0.810119	0.906085	0.880211	0.778631	0.853061	0.825407	0.758399	0.773078	0.839259	0.777244	0.828378	0.777478	0.740671
08/06/2021 06:29:00	0.825936	0.792201	0.822832	0.796588	0.887847	0.884056	0.76398	0.862568	0.817094	0.788268	0.764283	0.792466	0.76913	0.840672	0.77766	0.743708
08/06/2021 06:32:00	0.794283	0.808858	0.828749	0.806976	0.869759	0.883915	0.752625	0.856771	0.801233	0.780869	0.759616	0.766479	0.76291	0.841945	0.833553	0.754446
08/06/2021 06:35:00	0.780716	0.78421	0.834057	0.810144	0.855352	0.872833	0.775132	0.844395	0.78439	0.744544	0.769114	0.752112	0.769729	0.808364	0.82088	0.749856
08/06/2021 06:38:00	0.766217	0.782297	0.843086	0.797294	0.832891	0.869954	0.810329	0.833169	0.794384	0.726622	0.781508	0.742661	0.755579	0.804314	0.754814	0.731237
08/06/2021 06:41:00	0.755608	0.800981	0.876658	0.794119	0.821369	0.879005	0.817299	0.843144	0.806155	0.743947	0.775762	0.742989	0.741854	0.823368	0.779447	0.778805
08/06/2021 06:44:00	0.758157	0.794442	0.901481	0.795068	0.837306	0.878796	0.817831	0.863846	0.798679	0.761289	0.773922	0.753509	0.765415	0.800257	0.810322	0.835267
08/06/2021 06:47:00	0.748754	0.781266	0.889549	0.787543	0.852583	0.876017	0.819226	0.843556	0.796064	0.781519	0.783486	0.776021	0.796159	0.790074	0.779813	0.806957
08/06/2021 06:50:00	0.719717	0.774364	0.84325	0.78189	0.861048	0.88419	0.813099	0.814197	0.794499	0.814602	0.794718	0.787701	0.818794	0.839696	0.837085	0.766082
08/06/2021 06:53:00	0.680539	0.758318	0.788308	0.781219	0.858	0.865001	0.801182	0.79978	0.763256	0.817782	0.795174	0.771034	0.808563	0.85548	0.934672	0.742302
08/06/2021 06:56:00	0.658015	0.737143	0.805084	0.784836	0.861537	0.810744	0.785476	0.796228	0.734159	0.779194	0.767011	0.760281	0.786449	0.835861	0.877697	0.731097
08/06/2021 06:59:00	0.697654	0.73257	0.855562	0.788812	0.888029	0.797401	0.777143	0.797981	0.734669	0.766857	0.744805	0.758908	0.784471	0.811247	0.808817	0.73798
08/06/2021 07:02:00	0.699334	0.740342	0.914891	0.789025	0.874452	0.802739	0.77894	0.786858	0.743966	0.76816	0.741138	0.757207	0.7941	0.820322	0.819318	0.777378
08/06/2021 07:05:00	0.643843	0.758853	0.918095	0.75483	0.829784	0.77935	0.772634	0.779975	0.756536	0.754297	0.7454	0.765854	0.811636	0.899318	0.836091	0.788287
08/06/2021 07:08:00	0.659949	0.809808	0.873854	0.68617	0.82676	0.771319	0.766216	0.789517	0.767865	0.757554	0.760865	0.79148	0.821341	0.942262	0.854805	0.762869
08/06/2021 07:11:00	0.71708	0.867297	0.863738	0.718127	0.844194	0.792824	0.776735	0.800315	0.769249	0.78894	0.797059	0.797616	0.826498	0.935176	0.896072	0.829406
08/06/2021 07:14:00	0.760036	0.845845	0.870486	0.78846	0.866281	0.815245	0.783359	0.806938	0.752399	0.829676	0.815668	0.787178	0.835461	0.905658	0.901266	0.914108
08/06/2021 07:17:00	0.762069	0.810677	0.881348	0.787499	0.87525	0.832501	0.778803	0.79503	0.772639	0.864281	0.802942	0.792724	0.831363	0.873536	0.820987	0.894227
08/06/2021 07:20:00	0.725569	0.809712	0.890981	0.782656	0.870955	0.836152	0.77348	0.796838	0.821304	0.867737	0.781772	0.80336	0.809346	0.856534	0.802745	0.857333
08/06/2021 07:23:00	0.738668	0.800716	0.896525	0.798885	0.865778	0.859885	0.772235	0.835247	0.826898	0.862626	0.776653	0.812429	0.7946	0.835479	0.844172	0.836933
08/06/2021 07:26:00	0.771492	0.787382	0.891401	0.830021	0.872899	0.904459	0.783491	0.842329	0.818302	0.857104	0.832871	0.814245	0.787495	0.817868	0.825781	0.824894
08/06/2021 07:29:00	0.779178	0.798395	0.887539	0.86541	0.904456	0.883116	0.795818	0.820639	0.818793	0.844524	0.864902	0.81334	0.786475	0.83628	0.779815	0.819812
08/06/2021 07:32:00	0.769881	0.802668	0.89406	0.889848	0.911434	0.827088	0.805054	0.815505	0.816326	0.824928	0.843329	0.830496	0.80271	0.866069	0.732814	0.820131
08/06/2021 07:35:00	0.748985	0.778876	0.895879	0.885147	0.892582	0.795546	0.815937	0.809537	0.810628	0.796762	0.823987	0.844527	0.834374	0.889518	0.746076	0.811055
08/06/2021 07:38:00	0.745992	0.738688	0.891031	0.851165	0.87927	0.799332	0.819041	0.790486	0.805342	0.784859	0.812238	0.838587	0.822303	0.887917	0.806032	0.787978
08/06/2021 07:41:00	0.745754	0.701677	0.879855	0.840548	0.870534	0.837071	0.794397	0.774536	0.807961	0.797291	0.813601	0.834168	0.795636	0.867043	0.820472	0.77099
08/06/2021 07:44:00	0.722552	0.738101	0.868609	0.842418	0.866455	0.811001	0.778811	0.772835	0.825511	0.807678	0.810968	0.834528	0.800009	0.861963	0.829589	0.764707
08/06/2021 07:47:00	0.700992	0.770888	0.862998	0.837073	0.864059	0.764227	0.787518	0.819303	0.834633	0.81197	0.798108	0.842475	0.800073	0.856442	0.861297	0.776434
08/06/2021 07:50:00	0.69079	0.745659	0.841419	0.820006	0.860999	0.769093	0.807267	0.867999	0.836572	0.804873	0.784435	0.835491	0.789972	0.839532	0.872911	0.790037
08/06/2021 07:53:00	0.696067	0.736875	0.815284	0.791444	0.845233	0.793912	0.825908	0.879035	0.852989	0.805892	0.78113	0.796242	0.844663	0.845394	0.861113	0.798711
08/06/2021 07:56:00	0.706152	0.743986	0.835783	0.788519	0.856911	0.823963	0.821877	0.860377	0.869142	0.822688	0.807466	0.7818	0.91961	0.870619	0.838291	0.799956
08/06/2021 07:59:00	0.700756	0.739127	0.875377	0.799048	0.932678	0.827756	0.822332	0.82537	0.872718	0.848488	0.816732	0.790327	0.939586	0.882318	0.849297	0.793738
08/06/2021 08:02:00	0.696455	0.730395	0.90996	0.799144	0.948636	0.820807	0.836648	0.816561	0.847525	0.863766	0.791256	0.778052	0.935683	0.882029	0.925437	0.780843
08/06/2021 08:05:00	0.699163	0.722513	0.894955	0.784694	0.906016	0.834219	0.842411	0.80656	0.804261	0.837566	0.753793	0.776963	0.915261	0.871051	0.946427	0.768177
08/06/2021 08:08:00	0.698488	0.713839	0.854625	0.759091	0.901815	0.834918	0.851076	0.77604	0.788881	0.785298	0.72478	0.811657	0.88156	0.861146	0.910864	0.75588
08/06/2021 08:11:00	0.702405	0.711396	0.881104	0.779708	0.90908	0.81784	0.887468	0.759016	0.790603	0.725047	0.739127	0.797594	0.842625	0.851133	0.886604	0.721535
08/06/2021 08:14:00	0.726173	0.738424	0.902594	0.815488	0.90747	0.823664	0.893674	0.76091	0.802498	0.768475	0.750437	0.745445	0.809983	0.827784	0.866729	0.688267
08/06/2021 08:17:00	0.751742	0.768156	0.867479	0.812861	0.889353	0.845204	0.852829	0.78199	0.786388	0.851651	0.742103	0.725807	0.793049	0.814868	0.847853	0.695227
08/06/2021 08:20:00	0.768712	0.779118	0.862603	0.823656	0.860381	0.873197	0.822989	0.786297	0.746491	0.864389	0.739819	0.738073	0.795824	0.83014	0.824973	0.719649
08/06/2021 08:23:00	0.754142	0.767863	0.891109	0.860414	0.842394	0.881638	0.803691	0.746465	0.724944	0.844878	0.742841	0.784174	0.806886	0.838595	0.801149	0.746192
08/06/2021 08:26:00	0.735329	0.746128	0.906918	0.846272	0.834988	0.865979	0.78852	0.740507	0.721165	0.808002	0.747885	0.818126	0.817206	0.835034	0.788699	0.718248
08/06/2021 08:29:00	0.754417	0.758085	0.91898	0.811874	0.838511	0.869353	0.78705	0.766628	0.736041	0.780702	0.753132	0.82772	0.813294	0.817253	0.789348	0.680552
08/06/2021 08:32:00	0.766448	0.789853	0.933218	0.811843	0.830623	0.873089	0.801466	0.763282	0.741042	0.764137	0.758321	0.793804	0.80692	0.806945	0.80446	0.706853
08/06/2021 08:35:00	0.755941	0.830825	0.930259	0.808471	0.813372	0.841428	0.811794	0.758781	0.734364	0.757175	0.769782	0.771335	0.803151	0.821807	0.811718	0.735639
08/06/2021 08:38:00	0.751951	0.866158	0.904376	0.792958	0.81138	0.78791	0.819274	0.775731	0.730009	0.753103	0.78398	0.80556	0.811455	0.835461	0.80826	0.742227
08/06/2021 08:41:00	0.743876	0.880381	0.836288	0.796339	0.817708	0.727492	0.82889	0.802798	0.724403	0.749411	0.793977	0.80409	0.818437	0.842623	0.79362	0.731838
08/06/2021 08:44:00	0.707677	0.823873	0.793045	0.805371	0.82706	0.742448	0.829633	0.832733	0.714762	0.748266	0.811824	0.775002	0.797553	0.842065	0.767291	0.716622
08/06/2021 08:47:00	0.70569	0.763464	0.836775	0.794064	0.825873	0.797888	0.818038	0.846802	0.720594	0.749268	0.835605	0.776142	0.783026	0.840321	0.729317	0.717621
08/06/2021 08:50:00	0.755671	0.750702	0.880155	0.786595	0.82249	0.829415	0.807477	0.854998	0.735523	0.751156	0.798469	0.790963	0.786088	0.841726	0.732336	0.728875
08/06/2021 08:53:00	0.76342	0.740108	0.899405	0.788392	0.85502	0.838554	0.801626	0.864346	0.721117	0.760129	0.739737	0.80935	0.79543	0.819832	0.760348	0.745876
08/06/2021 08:56:00	0.752704	0.73479	0.869607	0.751535	0.890783	0.828325	0.804797	0.85416	0.711695	0.77822	0.724629	0.822073	0.800152	0.794184	0.740408	0.749184
08/06/2021 08:59:00	0.773116	0.765155	0.850089	0.721439	0.90456	0.838067	0.819995	0.831643	0.733465	0.801316	0.734786	0.825036	0.781422	0.837878	0.72749	0.740784
08/06/2021 09:02:00	0.786999	0.7875	0.885889	0.7891	0.891748	0.851808	0.845387	0.837772	0.750802	0.817505	0.764817	0.807048	0.775846	0.883489	0.761725	0.722746
08/06/2021 09:05:00	0.779952	0.766877	0.900886	0.844413	0.866766	0.841713	0.845782	0.850561	0.756438	0.809745	0.787493	0.793753	0.793186	0.876174	0.807847	0.723235
08/06/2021 09:08:00	0.718718	0.785842	0.89442	0.842878	0.879975	0.820576	0.834519	0.852175	0.745815	0.791119	0.794265	0.807287	0.812963	0.862872	0.846455	0.750118
08/06/2021 09:11:00	0.664016	0.829115	0.915769	0.815107	0.885818	0.795285	0.837605	0.81752	0.735257	0.76896	0.770263	0.802769	0.825583	0.851348	0.82639	0.766234
08/06/2021 09:14:00	0.735529	0.796557	0.936939	0.787948	0.846289	0.780713	0.848548	0.76941	0.738656	0.771306	0.750711	0.785338	0.817044	0.83978	0.790631	0.773426
08/06/2021 09:17:00	0.782661	0.761936	0.935914	0.801021	0.840204	0.791752	0.86368	0.803402	0.746197	0.78732	0.750036	0.795467	0.793604	0.836669	0.776382	0.779212
08/06/2021 09:20:00	0.756543	0.78526	0.930621	0.797543	0.86156	0.859268	0.867098	0.829507	0.752564	0.797355	0.759808	0.807923	0.761899	0.849625	0.774939	0.777071
08/06/2021 09:23:00	0.78897	0.807593	0.922653	0.762791	0.837958	0.895786	0.858545	0.780852	0.744092	0.801732	0.769128	0.802866	0.761736	0.851576	0.781183	0.766131
08/06/2021 09:26:00	0.837553	0.816934	0.903128	0.766079	0.807352	0.873822	0.839731	0.786311	0.731776	0.800917	0.751831	0.803305	0.782036	0.842694	0.781621	0.76282
08/06/2021 09:29:00	0.834313	0.799241	0.902879	0.811419	0.799097	0.876083	0.8016	0.843203	0.724277	0.806428	0.838229	0.817177	0.800684	0.836084	0.764112	0.774722
08/06/2021 09:32:00	0.804932	0.798586	0.948131	0.905159	0.817274	0.87761	0.754741	0.858196	0.78929	0.819578	1.04229	0.862572	0.811529	0.825904	0.721369	0.810927
08/06/2021 09:35:00	0.759766	0.85322	0.95226	0.945548	0.857543	0.837145	0.830179	0.871314	0.89416	0.843448	1.00162	0.881268	0.815628	0.807541	0.787497	0.86249
08/06/2021 09:38:00	0.733901	0.841201	0.917703	0.898165	0.900263	0.837586	0.924167	0.909971	0.869075	0.846681	0.830179	0.825217	0.852325	0.823037	0.923057	0.914657
08/06/2021 09:41:00	0.721684	0.779607	0.911618	0.867323	0.923843	0.896204	0.863923	0.911825	0.801111	0.822894	0.778091	0.795219	0.882675	0.861615	0.871805	0.876502
08/06/2021 09:44:00	0.709598	0.766026	0.916413	0.852649	0.908964	0.893984	0.798032	0.877548	0.761787	0.821115	0.767098	0.795439	0.841912	0.861766	0.782293	0.799123
08/06/2021 09:47:00	0.693055	0.77139	0.91735	0.845562	0.881056	0.858797	0.781948	0.851103	0.752917	0.82907	0.772694	0.777929	0.804207	0.853791	0.767353	0.763353
08/06/2021 09:50:00	0.67145	0.777281	0.9135	0.854158	0.852578	0.849086	0.783637	0.829913	0.765445	0.823837	0.794169	0.758775	0.795518	0.860224	0.765298	0.754816
08/06/2021 09:53:00	0.658543	0.775984	0.905311	0.87567	0.849458	0.848083	0.793203	0.813716	0.760189	0.81895	0.805993	0.747896	0.798975	0.861644	0.763899	0.765889
08/06/2021 09:56:00	0.657071	0.774185	0.893675	0.86877	0.860303	0.849508	0.795737	0.805488	0.735924	0.82305	0.759089	0.760516	0.808016	0.860388	0.752111	0.765379
08/06/2021 09:59:00	0.670345	0.805708	0.900018	0.849789	0.877074	0.836893	0.792819	0.80283	0.69139	0.871439	0.763011	0.788229	0.813111	0.880407	0.739241	0.75632
08/06/2021 10:02:00	0.700625	0.831767	0.943685	0.849525	0.877209	0.821984	0.784991	0.791162	0.721177	0.922243	0.847642	0.78865	0.801931	0.888904	0.732861	0.741891
08/06/2021 10:05:00	0.741194	0.820104	0.957045	0.875466	0.867155	0.821439	0.772837	0.794516	0.803945	0.906434	0.850106	0.791353	0.780674	0.864396	0.74349	0.755434
08/06/2021 10:08:00	0.720326	0.787069	0.932134	0.917829	0.891647	0.878399	0.774776	0.834081	0.790741	0.849664	0.802703	0.819968	0.84763	0.887285	0.772509	0.807197
08/06/2021 10:11:00	0.678602	0.74582	0.884686	0.87499	0.904651	0.988153	0.828797	0.896748	0.749778	0.768446	0.768176	0.805848	0.919786	0.929677	0.830931	0.858221
08/06/2021 10:14:00	0.687617	0.731009	0.84898	0.796459	0.864003	0.937671	0.839054	0.949233	0.733423	0.732903	0.746573	0.754001	0.833953	0.884365	0.85274	0.87324
08/06/2021 10:17:00	0.69485	0.729237	0.855705	0.77546	0.838444	0.821255	0.772247	0.889745	0.722145	0.731555	0.739249	0.725302	0.756856	0.822003	0.790472	0.799
08/06/2021 10:20:00	0.682184	0.730581	0.876755	0.769764	0.834628	0.781806	0.721088	0.805159	0.714404	0.747811	0.73224	0.709556	0.752747	0.7894	0.754833	0.73429
08/06/2021 10:23:00	0.682979	0.726296	0.899913	0.764674	0.828672	0.766997	0.693813	0.755196	0.714052	0.751924	0.727757	0.700397	0.757442	0.768438	0.752186	0.715348
08/06/2021 10:26:00	0.688547	0.717766	0.898641	0.759853	0.819994	0.759619	0.696258	0.732234	0.712488	0.735365	0.73214	0.702399	0.76037	0.756432	0.745616	0.711214
08/06/2021 10:29:00	0.681649	0.717821	0.892285	0.753932	0.80748	0.74311	0.70248	0.730507	0.702701	0.732074	0.732758	0.711273	0.75027	0.752873	0.74172	0.714859
08/06/2021 10:32:00	0.681182	0.710716	0.897073	0.744473	0.801761	0.723002	0.702638	0.722063	0.704341	0.736346	0.725747	0.71262	0.739045	0.751332	0.745315	0.717849
08/06/2021 10:35:00	0.690891	0.683582	0.883763	0.739783	0.804074	0.707461	0.710822	0.717482	0.716215	0.739318	0.727109	0.717958	0.730484	0.745978	0.742447	0.71587
08/06/2021 10:38:00	0.674573	0.675064	0.864213	0.742299	0.812415	0.713137	0.719435	0.724834	0.720009	0.74187	0.737422	0.735511	0.722291	0.732063	0.730154	0.708362
08/06/2021 10:41:00	0.656892	0.685122	0.891491	0.740433	0.815218	0.741524	0.715875	0.726826	0.72482	0.743564	0.758763	0.725009	0.719827	0.71589	0.705015	0.714451
08/06/2021 10:44:00	0.683859	0.694221	0.914721	0.735943	0.803456	0.745494	0.693709	0.720236	0.737801	0.742656	0.75901	0.698737	0.73161	0.720434	0.696623	0.725314
08/06/2021 10:47:00	0.698565	0.693568	0.892652	0.732776	0.792775	0.737747	0.656248	0.703	0.729233	0.734568	0.727469	0.705559	0.739097	0.733941	0.728299	0.722702
08/06/2021 10:50:00	0.681477	0.676602	0.882024	0.727537	0.782424	0.73933	0.664932	0.691691	0.705571	0.708287	0.698188	0.724211	0.736711	0.746581	0.733286	0.716255
08/06/2021 10:53:00	0.673402	0.685389	0.882629	0.721507	0.759843	0.741998	0.69343	0.700976	0.712899	0.710672	0.682886	0.740732	0.735567	0.73889	0.712452	0.709751
08/06/2021 10:56:00	0.670674	0.715247	0.863891	0.732908	0.741329	0.742694	0.687205	0.707434	0.728712	0.747419	0.697305	0.736372	0.736609	0.717072	0.71467	0.705707
08/06/2021 10:59:00	0.665046	0.720463	0.842674	0.74976	0.739697	0.7304	0.685342	0.707678	0.735488	0.743962	0.716307	0.716684	0.741549	0.716781	0.720883	0.70421
08/06/2021 11:02:00	0.656345	0.711659	0.830983	0.752342	0.755233	0.724252	0.700408	0.703491	0.737929	0.726076	0.728684	0.712837	0.737927	0.728447	0.716463	0.705188
08/06/2021 11:05:00	0.646687	0.697036	0.842785	0.757082	0.7804	0.755767	0.704299	0.709003	0.735721	0.745118	0.716726	0.71934	0.722235	0.744677	0.71953	0.706079
08/06/2021 11:08:00	0.662061	0.69418	0.861725	0.769112	0.787754	0.774891	0.701015	0.735654	0.725964	0.752546	0.698332	0.733385	0.719992	0.740358	0.72755	0.704838
08/06/2021 11:11:00	0.683443	0.700382	0.820894	0.784486	0.78611	0.767588	0.699943	0.732622	0.716914	0.732887	0.705541	0.721688	0.728128	0.724498	0.718634	0.692617
08/06/2021 11:14:00	0.673379	0.697651	0.805128	0.797084	0.781933	0.749308	0.702033	0.705846	0.715777	0.723811	0.725407	0.692273	0.740188	0.736672	0.709014	0.684003
08/06/2021 11:17:00	0.675895	0.696574	0.880816	0.795867	0.766204	0.730144	0.707207	0.709972	0.709164	0.720423	0.748991	0.697668	0.741554	0.733734	0.711632	0.702791
08/06/2021 11:20:00	0.701701	0.705655	0.90804	0.796105	0.748637	0.728032	0.705568	0.738315	0.7021	0.710042	0.735033	0.704785	0.728677	0.685994	0.722392	0.718096
08/06/2021 11:23:00	0.687749	0.721711	0.860991	0.801786	0.77443	0.726672	0.70604	0.786036	0.725188	0.713484	0.710144	0.691735	0.731069	0.687525	0.732472	0.718977
08/06/2021 11:26:00	0.66925	0.740538	0.722625	0.786565	0.801673	0.722656	0.726829	0.780612	0.743219	0.733761	0.721266	0.696327	0.739552	0.728081	0.71416	0.726989
08/06/2021 11:29:00	0.71532	0.750643	0.668357	0.766466	0.794197	0.739123	0.734944	0.734103	0.726962	0.718998	0.729264	0.714219	0.736883	0.741902	0.702949	0.735902
08/06/2021 11:32:00	0.751753	0.757234	0.85174	0.772602	0.796801	0.759956	0.72029	0.732382	0.718173	0.694468	0.720593	0.719502	0.732655	0.744199	0.725571	0.733681
08/06/2021 11:35:00	0.750157	0.763146	0.952112	0.785485	0.810544	0.753906	0.713141	0.731281	0.721467	0.709134	0.707871	0.719728	0.729798	0.744526	0.724102	0.727252
08/06/2021 11:38:00	0.735698	0.747806	0.941302	0.795829	0.808847	0.749407	0.719064	0.696595	0.726459	0.718325	0.701871	0.720207	0.718257	0.757329	0.706236	0.720656
08/06/2021 11:41:00	0.721751	0.724312	0.970363	0.790917	0.806776	0.755252	0.746549	0.692144	0.728641	0.708778	0.722341	0.725713	0.712406	0.773434	0.731241	0.724016
08/06/2021 11:44:00	0.730723	0.747245	0.980033	0.776702	0.817291	0.745778	0.758788	0.721847	0.72349	0.709365	0.725079	0.732222	0.739708	0.750756	0.756316	0.7411
08/06/2021 11:47:00	0.722912	0.764011	0.930149	0.759928	0.839121	0.734861	0.744134	0.765617	0.717403	0.706888	0.697076	0.721875	0.749644	0.726271	0.746913	0.779406
08/06/2021 11:50:00	0.689621	0.733266	0.885477	0.758767	0.866089	0.749763	0.749432	0.782189	0.715669	0.67438	0.709346	0.709778	0.726412	0.723718	0.720845	0.783296
08/06/2021 11:53:00	0.689712	0.717356	0.864736	0.778155	0.878236	0.755624	0.762045	0.741512	0.735521	0.67905	0.740097	0.707664	0.732004	0.729644	0.694033	0.743727
08/06/2021 11:56:00	0.702489	0.721936	0.903609	0.783113	0.875308	0.744247	0.760193	0.745349	0.752615	0.732828	0.745562	0.721503	0.744006	0.737854	0.714061	0.748147
08/06/2021 11:59:00	0.685886	0.732556	0.934704	0.777459	0.856209	0.753521	0.757752	0.783383	0.745656	0.733326	0.735877	0.74328	0.720199	0.731034	0.733827	0.764985
08/06/2021 12:02:00	0.681974	0.740675	0.899597	0.769889	0.839169	0.764108	0.758711	0.756816	0.725816	0.707491	0.716613	0.742011	0.715053	0.734762	0.715948	0.736566
08/06/2021 12:05:00	0.701923	0.738383	0.905319	0.770827	0.82743	0.740518	0.751104	0.703359	0.703769	0.711061	0.711328	0.730797	0.743102	0.766816	0.717452	0.714203
08/06/2021 12:08:00	0.69203	0.70652	0.946051	0.782512	0.817918	0.718938	0.735059	0.647968	0.715638	0.720643	0.718215	0.719819	0.762999	0.760143	0.734693	0.715782
08/06/2021 12:11:00	0.672961	0.661589	0.92844	0.776724	0.811713	0.713316	0.710492	0.660934	0.720649	0.727127	0.733168	0.723351	0.759832	0.719871	0.720768	0.740502
08/06/2021 12:14:00	0.689462	0.668669	0.883776	0.762349	0.809698	0.729866	0.693572	0.729393	0.684036	0.719135	0.737888	0.737044	0.704938	0.712764	0.710816	0.761721
08/06/2021 12:17:00	0.693791	0.703304	0.836256	0.755871	0.821578	0.750953	0.691273	0.759977	0.686079	0.706614	0.724674	0.743213	0.685438	0.723903	0.733634	0.738367
08/06/2021 12:20:00	0.672288	0.745714	0.829339	0.766918	0.840847	0.747426	0.71726	0.771874	0.725975	0.706316	0.70406	0.735346	0.730291	0.741945	0.739953	0.716749
08/06/2021 12:23:00	0.663208	0.763661	0.859146	0.795913	0.836716	0.752272	0.745875	0.77705	0.745753	0.709512	0.684989	0.707163	0.73237	0.738753	0.728991	0.712596
08/06/2021 12:26:00	0.67182	0.759644	0.881314	0.802834	0.828074	0.771085	0.728186	0.760857	0.744401	0.715321	0.680974	0.689198	0.713406	0.719613	0.725014	0.715445
08/06/2021 12:29:00	0.705505	0.768672	0.892244	0.795151	0.829649	0.763935	0.727726	0.734178	0.719224	0.741824	0.684845	0.688899	0.727371	0.722828	0.72906	0.723336
08/06/2021 12:32:00	0.724721	0.780174	0.887972	0.790443	0.828559	0.75019	0.763057	0.745042	0.714467	0.764215	0.693821	0.716905	0.741572	0.740292	0.742301	0.733766
08/06/2021 12:35:00	0.71583	0.786828	0.878876	0.778815	0.827047	0.760489	0.746192	0.769815	0.730641	0.737868	0.706344	0.743072	0.744088	0.768877	0.740499	0.749932
08/06/2021 12:38:00	0.714976	0.791733	0.873843	0.760004	0.841498	0.765606	0.713096	0.789759	0.735807	0.713825	0.714702	0.741788	0.749905	0.763765	0.731666	0.768651
08/06/2021 12:41:00	0.722563	0.793278	0.89936	0.748298	0.85626	0.756432	0.727382	0.756536	0.736151	0.709358	0.704565	0.739325	0.753006	0.735692	0.768424	0.751002
08/06/2021 12:44:00	0.735613	0.784477	0.931386	0.749355	0.85833	0.750543	0.751247	0.691081	0.736146	0.706407	0.701746	0.741757	0.741881	0.732807	0.785443	0.722781
08/06/2021 12:47:00	0.743927	0.775529	0.949884	0.774685	0.862957	0.749431	0.773082	0.708251	0.728958	0.704688	0.714036	0.756304	0.73013	0.750179	0.729639	0.725472
08/06/2021 12:50:00	0.742554	0.77418	0.948993	0.769503	0.868191	0.754777	0.796813	0.747379	0.719265	0.704093	0.712781	0.764198	0.723732	0.786304	0.723088	0.73634
08/06/2021 12:53:00	0.725196	0.781716	0.932409	0.728334	0.855535	0.753718	0.811171	0.761626	0.728509	0.711526	0.700523	0.749352	0.729528	0.786824	0.752903	0.745057
08/06/2021 12:56:00	0.706487	0.796078	0.918911	0.743651	0.843718	0.744655	0.795427	0.75346	0.739535	0.726604	0.682088	0.727938	0.735623	0.752959	0.726314	0.736428
08/06/2021 12:59:00	0.709502	0.813989	0.919377	0.780826	0.8485	0.766545	0.781387	0.733561	0.737801	0.718839	0.678281	0.707234	0.718374	0.729794	0.708086	0.725156
08/06/2021 13:02:00	0.728697	0.819735	0.944146	0.779722	0.854292	0.796413	0.780242	0.74651	0.740116	0.705556	0.695809	0.704379	0.716087	0.720906	0.738595	0.735472
08/06/2021 13:05:00	0.759066	0.802916	0.939159	0.771574	0.860638	0.792675	0.769226	0.759711	0.742007	0.718324	0.707929	0.69965	0.7392	0.728596	0.752067	0.747958
08/06/2021 13:08:00	0.76399	0.78524	0.908757	0.766951	0.881011	0.777046	0.760484	0.747303	0.71391	0.729282	0.707673	0.679525	0.749359	0.737033	0.745833	0.753495
08/06/2021 13:11:00	0.742889	0.770687	0.909095	0.7599	0.872742	0.758136	0.776717	0.710739	0.692485	0.727392	0.682848	0.694434	0.746872	0.744441	0.746749	0.735204
08/06/2021 13:14:00	0.694206	0.759198	0.910711	0.756324	0.798374	0.739578	0.781353	0.672015	0.708777	0.707034	0.67547	0.731652	0.735285	0.755496	0.750943	0.717404
08/06/2021 13:17:00	0.671611	0.76129	0.888915	0.766457	0.806869	0.731583	0.763181	0.714553	0.728002	0.687102	0.698441	0.734977	0.725901	0.75663	0.755818	0.74086
08/06/2021 13:20:00	0.693225	0.786072	0.873763	0.762258	0.885055	0.753156	0.766405	0.758545	0.737904	0.700737	0.690518	0.725247	0.723128	0.736083	0.747334	0.755124
08/06/2021 13:23:00	0.708533	0.799712	0.874031	0.741597	0.871966	0.7581	0.776979	0.738661	0.713937	0.70587	0.668321	0.718758	0.71947	0.72665	0.730229	0.742843
08/06/2021 13:26:00	0.700043	0.7933	0.907266	0.755693	0.832181	0.733211	0.767382	0.726788	0.70051	0.690058	0.66558	0.716284	0.722464	0.733028	0.733008	0.738788
08/06/2021 13:29:00	0.640092	0.755189	0.923499	0.7785	0.817747	0.741265	0.762042	0.732345	0.734924	0.689319	0.675493	0.718331	0.747999	0.759174	0.742238	0.742056
08/06/2021 13:32:00	0.624106	0.732078	0.87769	0.766963	0.810597	0.76079	0.768423	0.753706	0.759742	0.701445	0.693024	0.726041	0.752195	0.776938	0.746816	0.748554
08/06/2021 13:35:00	0.680922	0.763966	0.854109	0.767648	0.811066	0.755982	0.760897	0.76114	0.766854	0.725398	0.696993	0.729145	0.723394	0.76146	0.73806	0.745004
08/06/2021 13:38:00	0.721828	0.786336	0.857661	0.791798	0.829773	0.747599	0.754407	0.729905	0.766493	0.728028	0.693828	0.718775	0.730027	0.751176	0.721528	0.728146
08/06/2021 13:41:00	0.744146	0.792045	0.846154	0.779496	0.849294	0.742715	0.778225	0.72425	0.760123	0.699429	0.696774	0.715904	0.750371	0.749571	0.715435	0.722166
08/06/2021 13:44:00	0.752578	0.799264	0.852234	0.785939	0.85412	0.739213	0.802321	0.742604	0.749125	0.689199	0.692614	0.722025	0.739223	0.74079	0.721303	0.719329
08/06/2021 13:47:00	0.753003	0.798725	0.904389	0.911001	0.871537	0.740888	0.811982	0.732775	0.725624	0.689939	0.678389	0.730852	0.722953	0.737375	0.73939	0.700574
08/06/2021 13:50:00	0.747376	0.782669	0.911991	0.938518	0.895234	0.756016	0.783642	0.728623	0.700499	0.684027	0.674512	0.739876	0.712667	0.748006	0.73263	0.70561
08/06/2021 13:53:00	0.72999	0.778079	0.87797	0.822077	0.883822	0.762516	0.740423	0.7581	0.721748	0.684142	0.680152	0.746682	0.719136	0.739438	0.70715	0.740529
08/06/2021 13:56:00	0.710769	0.78702	0.883994	0.79631	0.86832	0.75125	0.718494	0.769945	0.748105	0.693299	0.691713	0.745189	0.730515	0.717131	0.707412	0.756838
08/06/2021 13:59:00	0.705374	0.799155	0.902698	0.816801	0.875405	0.732507	0.736059	0.760679	0.74417	0.694551	0.709129	0.735366	0.726634	0.724815	0.725965	0.761015
08/06/2021 14:02:00	0.712629	0.803508	0.912905	0.812215	0.873083	0.717113	0.796109	0.747726	0.735883	0.692062	0.728362	0.717941	0.721972	0.737708	0.757942	0.768868
08/06/2021 14:05:00	0.730079	0.789817	0.92448	0.808063	0.86154	0.720651	0.813342	0.748954	0.726452	0.693075	0.71121	0.711437	0.722141	0.736127	0.762231	0.772462
08/06/2021 14:08:00	0.733666	0.799396	0.932774	0.808892	0.857674	0.741648	0.794666	0.778158	0.710093	0.699054	0.681759	0.728376	0.730974	0.730627	0.741422	0.770064
08/06/2021 14:11:00	0.725314	0.824015	0.915702	0.777046	0.862346	0.772545	0.758948	0.771371	0.701901	0.708114	0.686746	0.721969	0.739283	0.725821	0.736595	0.764162
08/06/2021 14:14:00	0.709825	0.810107	0.891458	0.748626	0.877111	0.752308	0.741808	0.736601	0.714637	0.698931	0.686467	0.700203	0.729999	0.736425	0.743749	0.759364
08/06/2021 14:17:00	0.703653	0.782709	0.875208	0.788105	0.877135	0.722986	0.750904	0.727957	0.726033	0.682423	0.669636	0.706059	0.715473	0.743389	0.760325	0.762375
08/06/2021 14:20:00	0.712048	0.760166	0.876629	0.812312	0.861836	0.761006	0.743974	0.742357	0.733655	0.678096	0.678874	0.715401	0.702806	0.730155	0.756362	0.760788
08/06/2021 14:23:00	0.718386	0.776505	0.893544	0.800127	0.841502	0.784981	0.727821	0.778644	0.746165	0.674049	0.697084	0.7104	0.711481	0.719008	0.735926	0.752227
08/06/2021 14:26:00	0.724409	0.816207	0.91152	0.818878	0.848048	0.769129	0.71203	0.79968	0.747361	0.670766	0.689318	0.708828	0.731342	0.71499	0.737358	0.756689
08/06/2021 14:29:00	0.734661	0.80482	0.920837	0.843422	0.910792	0.738362	0.73257	0.800817	0.723233	0.705328	0.690678	0.712135	0.743467	0.721768	0.743597	0.760088
08/06/2021 14:32:00	0.738515	0.783397	0.913072	0.822279	0.955584	0.718493	0.791564	0.7842	0.694749	0.739738	0.711259	0.71849	0.743568	0.730828	0.74048	0.733363
08/06/2021 14:35:00	0.734211	0.785708	0.902507	0.826564	0.968522	0.753386	0.791253	0.765844	0.677293	0.710394	0.704994	0.715606	0.731566	0.735018	0.754119	0.734438
08/06/2021 14:38:00	0.73775	0.786539	0.893361	0.875038	0.952222	0.776064	0.766272	0.760531	0.71608	0.689554	0.689827	0.694939	0.724861	0.730377	0.777224	0.779389
08/06/2021 14:41:00	0.733728	0.786512	0.889769	0.874484	0.924927	0.764344	0.784841	0.773651	0.757461	0.702014	0.701137	0.69936	0.722127	0.720834	0.77088	0.782935
08/06/2021 14:44:00	0.696889	0.803848	0.898656	0.846751	0.903379	0.78425	0.79821	0.792428	0.754749	0.714723	0.708213	0.723916	0.720506	0.723362	0.758781	0.76574
08/06/2021 14:47:00	0.683268	0.818182	0.926294	0.834177	0.889548	0.812033	0.792405	0.778668	0.746481	0.720298	0.701514	0.723621	0.712376	0.729034	0.761116	0.762439
08/06/2021 14:50:00	0.70937	0.812162	0.951847	0.817654	0.883162	0.79904	0.799017	0.761164	0.74064	0.708442	0.710034	0.712568	0.698894	0.730938	0.766516	0.750973
08/06/2021 14:53:00	0.723564	0.798216	0.965382	0.796655	0.881385	0.783324	0.805172	0.758842	0.742172	0.706069	0.715249	0.701157	0.709283	0.721412	0.768572	0.729827
08/06/2021 14:56:00	0.736304	0.784721	0.944812	0.817059	0.874301	0.777478	0.786491	0.761276	0.745689	0.720374	0.678064	0.686924	0.72719	0.706849	0.749586	0.759493
08/06/2021 14:59:00	0.774004	0.795079	0.928099	0.842934	0.852782	0.77454	0.77124	0.759992	0.747083	0.722129	0.672099	0.67396	0.728194	0.712501	0.729991	0.802915
08/06/2021 15:02:00	0.78719	0.807239	0.947253	0.808987	0.857976	0.778111	0.770004	0.727941	0.737858	0.71182	0.719747	0.677284	0.721071	0.725836	0.728018	0.792267
08/06/2021 15:05:00	0.761279	0.802696	0.932776	0.807487	0.884314	0.796081	0.766856	0.683894	0.724056	0.691924	0.721124	0.67951	0.708969	0.736241	0.73365	0.788696
08/06/2021 15:08:00	0.745442	0.800596	0.88827	0.86	0.88504	0.79404	0.771896	0.643929	0.73865	0.678434	0.693957	0.668064	0.69648	0.734474	0.741933	0.809323
08/06/2021 15:11:00	0.731787	0.801047	0.876459	0.847795	0.861157	0.766265	0.805807	0.662407	0.750467	0.675611	0.67772	0.672421	0.687268	0.724401	0.742345	0.774898
08/06/2021 15:14:00	0.698951	0.793625	0.86952	0.807493	0.812343	0.757897	0.82238	0.726911	0.733478	0.662181	0.679998	0.683995	0.687495	0.724197	0.740157	0.730363
08/06/2021 15:17:00	0.689318	0.786692	0.84723	0.809418	0.816077	0.76884	0.805802	0.753049	0.725554	0.652544	0.701655	0.660237	0.690458	0.721788	0.738828	0.757407
08/06/2021 15:20:00	0.717918	0.785869	0.841058	0.812754	0.861766	0.795827	0.806755	0.760995	0.729036	0.668374	0.697249	0.635955	0.693648	0.707884	0.737831	0.785628
08/06/2021 15:23:00	0.753536	0.771514	0.852193	0.806535	0.841396	0.813484	0.808877	0.76483	0.726848	0.681918	0.684304	0.638417	0.699253	0.714232	0.734711	0.794474
08/06/2021 15:26:00	0.782697	0.749429	0.86389	0.820445	0.808777	0.812206	0.776299	0.770273	0.72859	0.685271	0.70131	0.646142	0.703301	0.734946	0.718774	0.791234
08/06/2021 15:29:00	0.787339	0.753318	0.874194	0.841892	0.807822	0.809247	0.765082	0.77447	0.742205	0.685863	0.703784	0.657104	0.697443	0.728204	0.713902	0.776358
08/06/2021 15:32:00	0.774573	0.758743	0.881184	0.847472	0.812499	0.800871	0.791776	0.763312	0.737443	0.69222	0.67898	0.67522	0.717126	0.715614	0.73627	0.74987
08/06/2021 15:35:00	0.750628	0.745969	0.899055	0.857238	0.816358	0.778525	0.81472	0.748891	0.717286	0.719865	0.692794	0.690198	0.767391	0.715827	0.744831	0.755625
08/06/2021 15:38:00	0.748193	0.742678	0.925239	0.874499	0.810094	0.772721	0.830039	0.740104	0.714409	0.730674	0.717578	0.693505	0.748131	0.727031	0.739703	0.802713
08/06/2021 15:41:00	0.760097	0.747918	0.946662	0.855321	0.809915	0.795305	0.833769	0.734256	0.720849	0.712521	0.697534	0.68792	0.706692	0.742822	0.7509	0.809969
08/06/2021 15:44:00	0.771524	0.739222	0.949732	0.818186	0.829583	0.848731	0.841815	0.73244	0.730801	0.704537	0.686554	0.680889	0.737634	0.739758	0.756764	0.794193
08/06/2021 15:47:00	0.776378	0.73304	0.922875	0.797414	0.835004	0.883375	0.857517	0.741789	0.743886	0.70986	0.703268	0.701015	0.745987	0.733742	0.739825	0.791857
08/06/2021 15:50:00	0.771559	0.742867	0.910707	0.802812	0.829139	0.81729	0.848444	0.748095	0.754306	0.732624	0.705767	0.708617	0.703	0.737343	0.74109	0.787583
08/06/2021 15:53:00	0.758527	0.744194	0.916345	0.829993	0.847341	0.768461	0.826754	0.739337	0.74082	0.747069	0.705185	0.670069	0.699656	0.745145	0.752497	0.778736
08/06/2021 15:56:00	0.74724	0.735278	0.924354	0.80141	0.864685	0.77802	0.815345	0.734107	0.728146	0.742823	0.725479	0.665396	0.717898	0.753418	0.710387	0.772064
08/06/2021 15:59:00	0.752955	0.723036	0.918285	0.76227	0.86018	0.787712	0.826034	0.735813	0.736947	0.731823	0.741167	0.69184	0.729291	0.752967	0.676966	0.774627
08/06/2021 16:02:00	0.771262	0.724825	0.884394	0.782565	0.861166	0.797979	0.859343	0.7518	0.739481	0.722981	0.740847	0.68862	0.728389	0.75275	0.698294	0.799717
08/06/2021 16:05:00	0.795367	0.756273	0.87514	0.830113	0.867813	0.815063	0.862465	0.742036	0.735378	0.73107	0.714408	0.679951	0.714803	0.759527	0.728517	0.819499
08/06/2021 16:08:00	0.783708	0.764688	0.8938	0.887731	0.862222	0.819875	0.845179	0.681031	0.740374	0.730546	0.688964	0.682388	0.715256	0.760193	0.755071	0.823158
08/06/2021 16:11:00	0.759288	0.75145	0.91324	0.893834	0.851256	0.805869	0.830275	0.680157	0.751178	0.712016	0.712257	0.694568	0.719082	0.75313	0.757434	0.821897
08/06/2021 16:14:00	0.756955	0.755689	0.914489	0.859512	0.84028	0.796322	0.810009	0.728884	0.765306	0.679967	0.716865	0.710458	0.705318	0.737512	0.750022	0.823612
08/06/2021 16:17:00	0.758716	0.761674	0.879285	0.80938	0.83333	0.786813	0.783898	0.743109	0.75443	0.654194	0.68589	0.708547	0.698253	0.730029	0.743856	0.841567
08/06/2021 16:20:00	0.758656	0.756762	0.84858	0.783668	0.830048	0.769776	0.766733	0.742017	0.723582	0.663886	0.697761	0.700637	0.704118	0.744288	0.724984	0.837065
08/06/2021 16:23:00	0.757279	0.745454	0.827365	0.796418	0.824662	0.761068	0.749454	0.739789	0.712605	0.679269	0.725687	0.695362	0.709232	0.746595	0.705096	0.80353
08/06/2021 16:26:00	0.760447	0.731933	0.803729	0.833473	0.824359	0.763526	0.716329	0.73115	0.714382	0.691234	0.726449	0.676715	0.71131	0.734291	0.729378	0.806817
08/06/2021 16:29:00	0.777819	0.726328	0.791261	0.87035	0.83523	0.747031	0.678631	0.713784	0.723747	0.710213	0.71318	0.658722	0.707561	0.718395	0.746767	0.830866
08/06/2021 16:32:00	0.784861	0.723963	0.801162	0.863453	0.825938	0.729209	0.646453	0.676028	0.734611	0.724675	0.69272	0.694978	0.701623	0.725025	0.71721	0.841528
08/06/2021 16:35:00	0.773248	0.721031	0.831713	0.847607	0.799715	0.740461	0.67687	0.665195	0.744924	0.713146	0.693119	0.724154	0.694554	0.7791	0.747901	0.832754
08/06/2021 16:38:00	0.762745	0.72882	0.870029	0.837108	0.791265	0.753319	0.72869	0.722726	0.753978	0.709787	0.707525	0.695768	0.681683	0.785958	0.817722	0.805983
08/06/2021 16:41:00	0.751137	0.739493	0.871975	0.830637	0.794241	0.756476	0.724809	0.769125	0.753649	0.724379	0.724065	0.690765	0.676497	0.750463	0.780771	0.794441
08/06/2021 16:44:00	0.731209	0.714118	0.858728	0.834673	0.803655	0.744608	0.719433	0.794504	0.736476	0.710016	0.724834	0.710004	0.700646	0.739413	0.725971	0.792782
08/06/2021 16:47:00	0.729611	0.695114	0.847634	0.861769	0.821966	0.73276	0.731638	0.8069	0.741681	0.690415	0.705673	0.718552	0.723155	0.729226	0.725682	0.788477
08/06/2021 16:50:00	0.752744	0.715793	0.852251	0.86896	0.843406	0.749378	0.748653	0.801714	0.763896	0.708754	0.710388	0.714586	0.733056	0.705217	0.72544	0.788231
08/06/2021 16:53:00	0.748452	0.732518	0.859496	0.842981	0.842254	0.760163	0.752243	0.778305	0.754944	0.733666	0.726352	0.695585	0.726888	0.70828	0.72443	0.793039
08/06/2021 16:56:00	0.729245	0.738372	0.808463	0.834611	0.856021	0.756178	0.712139	0.776512	0.738472	0.751864	0.729306	0.695128	0.711351	0.735096	0.740816	0.797689
08/06/2021 16:59:00	0.720371	0.733592	0.766386	0.836884	0.916774	0.788351	0.715323	0.793477	0.733553	0.741318	0.722316	0.70737	0.697777	0.741335	0.761725	0.797436
08/06/2021 17:02:00	0.730131	0.739596	0.791049	0.837988	0.931852	0.828733	0.777195	0.791837	0.747149	0.719312	0.709817	0.693955	0.692297	0.749068	0.777615	0.785091
08/06/2021 17:05:00	0.758956	0.770769	0.816969	0.821692	0.89999	0.823623	0.802634	0.790489	0.763166	0.715431	0.73267	0.675865	0.698722	0.772859	0.772163	0.770221
08/06/2021 17:08:00	0.761095	0.783339	0.829057	0.790372	0.878545	0.810219	0.803354	0.802097	0.712236	0.711168	0.766007	0.669139	0.721683	0.781377	0.75352	0.758175
08/06/2021 17:11:00	0.748147	0.775073	0.811694	0.810479	0.87209	0.802415	0.808675	0.802676	0.680389	0.702131	0.762294	0.674997	0.74134	0.774361	0.767357	0.767789
08/06/2021 17:14:00	0.743712	0.75871	0.797603	0.847198	0.886219	0.795371	0.797617	0.789449	0.726699	0.704783	0.738617	0.687078	0.724475	0.769798	0.773854	0.782446
08/06/2021 17:17:00	0.760758	0.743459	0.815965	0.845859	0.898168	0.784347	0.766916	0.762649	0.747988	0.714191	0.704687	0.67953	0.710638	0.756024	0.742376	0.769491
08/06/2021 17:20:00	0.798724	0.736976	0.843676	0.853356	0.903925	0.759547	0.768795	0.752761	0.737811	0.721685	0.70047	0.677762	0.712633	0.722548	0.738927	0.753983
08/06/2021 17:23:00	0.788156	0.729143	0.874001	0.884287	0.904538	0.75193	0.779903	0.785155	0.726165	0.718345	0.71347	0.700118	0.704168	0.706975	0.758956	0.744911
08/06/2021 17:26:00	0.761879	0.717879	0.897511	0.905517	0.910692	0.768731	0.751943	0.800302	0.734754	0.702987	0.718006	0.715022	0.699503	0.712967	0.755263	0.741535
08/06/2021 17:29:00	0.774463	0.69958	0.919157	0.918071	0.929751	0.781403	0.733553	0.796483	0.779197	0.706953	0.722392	0.716796	0.723136	0.731125	0.750017	0.739824
08/06/2021 17:32:00	0.779036	0.684693	0.942306	0.925207	0.918144	0.786228	0.742744	0.809646	0.792055	0.715405	0.728049	0.698828	0.731353	0.750534	0.757919	0.732728
08/06/2021 17:35:00	0.762298	0.682455	0.932041	0.933204	0.885468	0.777754	0.763835	0.818655	0.775829	0.698248	0.722083	0.692771	0.71496	0.762515	0.747775	0.738057
08/06/2021 17:38:00	0.751541	0.680922	0.897412	0.941958	0.904825	0.773019	0.783836	0.807017	0.788973	0.706182	0.713888	0.724303	0.719677	0.765367	0.723893	0.759837
08/06/2021 17:41:00	0.74313	0.677321	0.879837	0.933781	0.929936	0.780399	0.78318	0.79569	0.789554	0.746596	0.720105	0.736281	0.737521	0.760811	0.721939	0.766544
08/06/2021 17:44:00	0.728265	0.668332	0.868682	0.914693	0.921027	0.804476	0.78008	0.787859	0.742535	0.753912	0.743793	0.72502	0.75393	0.757647	0.727377	0.75053
08/06/2021 17:47:00	0.720893	0.666995	0.857261	0.894573	0.923702	0.827945	0.781537	0.781637	0.724948	0.743415	0.780913	0.714609	0.755524	0.754402	0.729975	0.695228
08/06/2021 17:50:00	0.725963	0.684778	0.845011	0.854845	0.940316	0.825914	0.797867	0.779501	0.742453	0.740771	0.774059	0.711127	0.739631	0.750189	0.724527	0.697538
08/06/2021 17:53:00	0.733256	0.714636	0.83264	0.79845	0.953337	0.816338	0.808681	0.783124	0.764041	0.71809	0.741665	0.719825	0.740586	0.747294	0.718756	0.770233
08/06/2021 17:56:00	0.74867	0.75546	0.823669	0.826298	0.950921	0.802659	0.774432	0.767071	0.783891	0.674618	0.717599	0.717234	0.74536	0.746732	0.746104	0.74919
08/06/2021 17:59:00	0.784715	0.81865	0.81488	0.887492	0.92224	0.75047	0.742669	0.743407	0.795906	0.685623	0.716899	0.705784	0.733147	0.749735	0.758642	0.696802
08/06/2021 18:02:00	0.814624	0.849917	0.804208	0.902718	0.909912	0.713506	0.734028	0.772232	0.799369	0.724068	0.742348	0.707816	0.725557	0.760665	0.715986	0.744075
08/06/2021 18:05:00	0.823467	0.810675	0.81223	0.908647	0.913417	0.778728	0.770701	0.812637	0.79397	0.734569	0.760674	0.714376	0.729593	0.782419	0.706732	0.785513
08/06/2021 18:08:00	0.778499	0.79393	0.830335	0.914345	0.904061	0.833488	0.820953	0.83368	0.776422	0.741284	0.765135	0.719967	0.744912	0.795783	0.7327	0.782722
08/06/2021 18:11:00	0.723847	0.798725	0.811352	0.909054	0.891146	0.844147	0.828083	0.840772	0.773606	0.750749	0.745259	0.708039	0.757055	0.79465	0.737332	0.780681
08/06/2021 18:14:00	0.737271	0.776682	0.804599	0.896345	0.88238	0.832964	0.812353	0.836594	0.809878	0.751196	0.730869	0.688851	0.741162	0.76822	0.744318	0.779082
08/06/2021 18:17:00	0.773725	0.751298	0.850852	0.885515	0.873491	0.811502	0.783268	0.834024	0.830417	0.747473	0.733617	0.714721	0.724548	0.742761	0.769254	0.77417
08/06/2021 18:20:00	0.811544	0.739429	0.875752	0.842506	0.86758	0.798853	0.770442	0.814296	0.82909	0.746691	0.737593	0.741722	0.716604	0.737663	0.783566	0.769783
08/06/2021 18:23:00	0.80961	0.730251	0.873344	0.764614	0.877775	0.78474	0.775849	0.760781	0.820585	0.749455	0.742152	0.734595	0.709584	0.733127	0.785499	0.767679
08/06/2021 18:26:00	0.786359	0.729453	0.860093	0.780682	0.88932	0.767356	0.801971	0.755904	0.814935	0.754655	0.748041	0.725697	0.71482	0.729291	0.788134	0.768744
08/06/2021 18:29:00	0.775076	0.760594	0.850011	0.845771	0.890756	0.759878	0.814131	0.790752	0.82205	0.744609	0.749668	0.720792	0.758096	0.734749	0.785033	0.769571
08/06/2021 18:32:00	0.783564	0.794564	0.855985	0.876635	0.887218	0.761464	0.799117	0.786477	0.810978	0.730962	0.743567	0.722168	0.774121	0.740545	0.771244	0.764089
08/06/2021 18:35:00	0.813474	0.808392	0.834615	0.887151	0.887507	0.773624	0.784875	0.777521	0.786034	0.735202	0.717914	0.726495	0.741815	0.740654	0.762724	0.760738
08/06/2021 18:38:00	0.833648	0.819815	0.79624	0.883257	0.924384	0.774387	0.772198	0.788529	0.784358	0.746764	0.696626	0.730883	0.750223	0.754135	0.760439	0.762179
08/06/2021 18:41:00	0.840592	0.823226	0.799359	0.89636	0.957002	0.759434	0.759283	0.82019	0.790192	0.758004	0.719141	0.719351	0.77567	0.776173	0.756392	0.758638
08/06/2021 18:44:00	0.827455	0.787546	0.828155	0.917747	0.95035	0.754986	0.752814	0.859454	0.789876	0.732925	0.739376	0.702061	0.76588	0.784519	0.75107	0.751088
08/06/2021 18:47:00	0.819146	0.770861	0.870545	0.931548	0.927284	0.765855	0.755316	0.866663	0.784713	0.703332	0.742123	0.723978	0.768945	0.787361	0.74467	0.741836
08/06/2021 18:50:00	0.82531	0.820956	0.901644	0.940149	0.906988	0.802744	0.76184	0.862485	0.782343	0.729304	0.743157	0.747469	0.797172	0.789222	0.74574	0.740417
08/06/2021 18:53:00	0.830601	0.85309	0.913233	0.943196	0.946919	0.819321	0.766269	0.861758	0.815693	0.752358	0.748271	0.743724	0.806273	0.773597	0.749949	0.749469
08/06/2021 18:56:00	0.834202	0.858514	0.887796	0.933642	0.982212	0.805382	0.756967	0.853106	0.844309	0.754654	0.768162	0.745407	0.802916	0.749647	0.732309	0.750568
08/06/2021 18:59:00	0.837963	0.844114	0.869562	0.919986	0.960107	0.807364	0.759829	0.839924	0.832888	0.756427	0.773335	0.750979	0.804217	0.752333	0.720418	0.74674
08/06/2021 19:02:00	0.8188	0.832576	0.895988	0.919139	0.95066	0.815651	0.782972	0.837187	0.836497	0.756534	0.754713	0.735354	0.791639	0.760471	0.736029	0.743312
08/06/2021 19:05:00	0.774328	0.841481	0.919421	0.906404	0.956248	0.809852	0.793856	0.832161	0.852062	0.752396	0.753593	0.725032	0.761385	0.756745	0.753192	0.744306
08/06/2021 19:08:00	0.80089	0.84506	0.930347	0.87611	0.933333	0.801011	0.793623	0.815623	0.828006	0.750656	0.758457	0.739819	0.752614	0.752934	0.767664	0.747981
08/06/2021 19:11:00	0.851145	0.843688	0.924036	0.854699	0.915524	0.791258	0.787819	0.81519	0.80458	0.753173	0.748286	0.743739	0.758992	0.75121	0.782443	0.727308
08/06/2021 19:14:00	0.837333	0.854868	0.911028	0.842646	0.932163	0.761877	0.77769	0.822936	0.816392	0.752531	0.731364	0.734894	0.764107	0.753174	0.791354	0.703099
08/06/2021 19:17:00	0.821962	0.856996	0.899247	0.840115	0.941755	0.740355	0.764926	0.798207	0.812066	0.759591	0.712962	0.728866	0.789615	0.753463	0.789781	0.707137
08/06/2021 19:20:00	0.823947	0.832887	0.881604	0.829046	0.938269	0.778749	0.757269	0.77344	0.793859	0.795738	0.720573	0.724628	0.835682	0.747489	0.77279	0.719574
08/06/2021 19:23:00	0.829071	0.836404	0.857014	0.806932	0.928404	0.80452	0.761263	0.774878	0.805911	0.803793	0.734471	0.722013	0.830033	0.740333	0.751475	0.731758
08/06/2021 19:26:00	0.82514	0.861777	0.818153	0.815135	0.915975	0.791443	0.790623	0.805527	0.827085	0.764473	0.715347	0.709936	0.802346	0.732632	0.765955	0.732166
08/06/2021 19:29:00	0.792257	0.847075	0.807103	0.829203	0.90455	0.786308	0.807685	0.849957	0.840728	0.727101	0.698702	0.6945	0.800226	0.72265	0.785493	0.72765
08/06/2021 19:32:00	0.783409	0.826792	0.86109	0.800521	0.881689	0.780389	0.798873	0.86284	0.829047	0.704185	0.697459	0.703557	0.791933	0.71653	0.784562	0.730105
08/06/2021 19:35:00	0.813329	0.828526	0.903549	0.804507	0.855381	0.755183	0.790556	0.858714	0.800505	0.712071	0.69348	0.721398	0.772399	0.719187	0.790027	0.729694
08/06/2021 19:38:00	0.821526	0.830235	0.920455	0.857449	0.861415	0.746992	0.787073	0.848875	0.798905	0.719063	0.694406	0.735522	0.780881	0.679923	0.803088	0.723171
08/06/2021 19:41:00	0.800732	0.833159	0.910446	0.865926	0.880568	0.7661	0.79411	0.840576	0.80894	0.714801	0.715789	0.738589	0.79912	0.625778	0.813562	0.712567
08/06/2021 19:44:00	0.73769	0.856231	0.900634	0.848375	0.897763	0.766771	0.791883	0.836235	0.819521	0.719969	0.73992	0.73388	0.797659	0.678753	0.819483	0.705149
08/06/2021 19:47:00	0.711233	0.867609	0.913402	0.831052	0.90684	0.757344	0.774509	0.841165	0.821501	0.732467	0.759412	0.735107	0.798017	0.752513	0.818412	0.712429
08/06/2021 19:50:00	0.74861	0.843127	0.89948	0.823255	0.905006	0.755169	0.761732	0.830448	0.813896	0.747539	0.776638	0.737526	0.807205	0.778765	0.82085	0.730221
08/06/2021 19:53:00	0.771058	0.834414	0.870929	0.825179	0.890161	0.757697	0.761539	0.783112	0.799341	0.756787	0.790179	0.7379	0.818666	0.792414	0.825863	0.752728
08/06/2021 19:56:00	0.775919	0.841594	0.904554	0.784063	0.874413	0.765532	0.789786	0.783033	0.793093	0.759004	0.797259	0.740177	0.831624	0.798254	0.823268	0.749334
08/06/2021 19:59:00	0.764565	0.82747	0.952157	0.73301	0.86719	0.787023	0.795936	0.82305	0.808401	0.777509	0.800104	0.745306	0.845414	0.79525	0.810249	0.737646

## Sheet: Ext Fig 12e
	Food intake (g)
Control-1	0.85962
Control-2	0.69746
Control-3	1.44659
Control-4	1.60417
Control-5	0.726252
Control-6	1.49164
Control-7	0.810709
Control-8	1.27681
Adipo-Appbp2 KO-1	0.749309
Adipo-Appbp2 KO-2	0.680957
Adipo-Appbp2 KO-3	2.80242
Adipo-Appbp2 KO-4	0.38196
Adipo-Appbp2 KO-5	0.355492
Adipo-Appbp2 KO-6	0.66974
Adipo-Appbp2 KO-7	0.813127
Adipo-Appbp2 KO-8	0.881345

## Sheet: Ext Fig 12f
	Locomotor activity (beam breaks)
Control-1	14086
Control-2	18098
Control-3	21063
Control-4	19120
Control-5	17824
Control-6	20909
Control-7	19251
Control-8	23290
Adipo-Appbp2 KO-1	16194
Adipo-Appbp2 KO-2	18492
Adipo-Appbp2 KO-3	13580
Adipo-Appbp2 KO-4	8997
Adipo-Appbp2 KO-5	11616
Adipo-Appbp2 KO-6	15903
Adipo-Appbp2 KO-7	24270
Adipo-Appbp2 KO-8	21237

## Sheet: Ext Fig 12g
IngWAT	Relative Ucp1 mRNA	Relative Cidea mRNA	Relative Cox8b mRNA	Relative Cox7a mRNA	Relative Kcnk3 mRNA	Relative Dio2 mRNA
Control-1	0.302545	0.605721	0.632476	0.340594	0.786827	1.21915
Control-2	1.51238	1.48187	0.682175	0.851036	0.930624	0.42609
Control-3	1.99411	1.67621	1.46499	1.53034	1.17721	0.579289
Control-4	1.24577	1.02077	1.47846	1.42797	1.16032	0.658951
Control-5	0.185029	0.365408	0.782915	0.663244	0.962146	0.395775
Control-6	0.856927	1.24302	0.859235	1.04978	1.1263	0.357193
Control-7	1.49626	1.14451	1.32141	1.5379	1.10482	1.86169
Control-8	0.406978	0.462489	0.778348	0.599136	0.751765	2.50186
Adipo-Appbp2 KO-1	3.03389	1.83767	1.16388	1.26867	1.39773	0.525115
Adipo-Appbp2 KO-2	7.90984	3.32245	2.05617	2.42491	2.62764	1.34175
Adipo-Appbp2 KO-3	2.22641	1.96229	1.36246	0.918128	2.39568	3.2883
Adipo-Appbp2 KO-4	2.46604	1.5198	1.32286	0.819639	2.39348	2.27372
Adipo-Appbp2 KO-5	3.39231	1.70794	1.90592	2.04333	2.00188	4.32165
Adipo-Appbp2 KO-6	3.68542	1.91039	1.70648	1.27866	1.6109	1.5873
Adipo-Appbp2 KO-7	3.14667	2.47405	2.97171	2.12409	2.49449	1.872
Adipo-Appbp2 KO-8	5.3046	1.79712	1.9332	1.58813	1.96177	3.68403

## Sheet: Ext Fig 12h
BAT	Oxygen consumption rate (pmol/min/mg tissue)			IngWAT	Oxygen consumption rate (pmol/min/mg tissue)			EpiWAT	Oxygen consumption rate (pmol/min/mg tissue)
	Vehicle	NE			Vehicle	NE			Vehicle	NE
Control-1	415.494	475.924		Control-1	129.858	125.866		Control-1	114.928	198.322
Control-2	359.045	404.541		Control-2	119.293	198.555		Control-2	85.2708	152.95
Control-3	314.439	442.638		Control-3	86.5554	171.601		Control-3	116.144	154.135
Control-4	353.401	495.652		Control-4	109.931	138.686		Control-4	39.5203	65.6454
Control-5	296.899	503.634		Control-5	128.834	212.694		Control-5	73.8327	136.512
Control-6	368.148	449.003		Control-6	88.5496	166.486		Control-6	81.505	140.969
Control-7	337.329	381.878		Control-7	121.703	181.519		Control-7	78.8111	141.819
Adipo-Appbp2 KO-1	363.32	443.232		Control-8	95.9948	235.055		Control-8	77.9642	141.592
Adipo-Appbp2 KO-2	322.732	499.125		Adipo-Appbp2 KO-1	159.194	385.536		Control-9	84.7972	158.334
Adipo-Appbp2 KO-3	443.975	478.056		Adipo-Appbp2 KO-2	228.827	278.779		Control-10	93.2002	145.979
Adipo-Appbp2 KO-4	402.284	536.845		Adipo-Appbp2 KO-3	168.967	275.628		Adipo-Appbp2 KO-1	73.4319	124.73
Adipo-Appbp2 KO-5	291.752	410.936		Adipo-Appbp2 KO-4	226.952	212.35		Adipo-Appbp2 KO-2	48.6659	96.7613
Adipo-Appbp2 KO-6	391.621	556.27		Adipo-Appbp2 KO-5	263.856	330.183		Adipo-Appbp2 KO-3	75.2031	127.134
Adipo-Appbp2 KO-7	377.774	494.322		Adipo-Appbp2 KO-6	195.764	319.504		Adipo-Appbp2 KO-4	124.094	181.05
				Adipo-Appbp2 KO-7	223.109	349.46		Adipo-Appbp2 KO-5	76.7577	149.145
				Adipo-Appbp2 KO-8	182.999	315.99		Adipo-Appbp2 KO-6	88.4952	145.146
								Adipo-Appbp2 KO-7	115.949	185.633
								Adipo-Appbp2 KO-8	110.905	189.671
								Adipo-Appbp2 KO-9	143.044	193.111
								Adipo-Appbp2 KO-10	78.1284	154.182

## Sheet: Ext Fig 12i
BAT	Relative Ucp1 mRNA	Relative Cidea mRNA	Relative Cox8b mRNA	Relative Cox7a mRNA	Relative Kcnk3 mRNA	Relative Dio2 mRNA
Control-1	0.734743	0.771457	0.694916	0.712097	0.922606	0.94109
Control-2	1.42622	1.18219	1.07059	0.95224	1.16289	2.42345
Control-3	0.524553	0.519332	0.664793	0.699851	0.498111	0.440476
Control-4	0.826291	0.997866	1.35291	1.52794	0.753893	0.339701
Control-5	0.986402	0.900173	1.18906	1.17146	0.860394	0.253141
Control-6	1.05324	1.31837	0.998714	0.85311	1.40498	1.66807
Control-7	1.46667	1.54017	1.23606	1.28435	1.60663	0.526941
Control-8	0.981879	0.770448	0.792947	0.798951	0.790499	1.40714
Adipo-Appbp2 KO-1	0.802001	0.825323	0.803704	0.759452	0.919104	1.10796
Adipo-Appbp2 KO-2	0.987874	1.23661	1.25862	1.24276	1.33309	0.20682
Adipo-Appbp2 KO-3	0.929662	1.02272	1.25049	0.965579	0.999454	1.59996
Adipo-Appbp2 KO-4	1.36201	1.2735	1.19275	1.14843	1.31714	0.310848
Adipo-Appbp2 KO-5	1.01783	0.966543	1.09379	0.791856	1.03909	2.35115
Adipo-Appbp2 KO-6	1.16751	1.31933	1.38969	1.33536	1.02221	0.331858
Adipo-Appbp2 KO-7	1.31554	1.89178	1.42295	1.48429	1.62055	0.590316
Adipo-Appbp2 KO-8	0.892421	1.07907	1.29214	1.28795	0.735301	0.319608

## Sheet: Ext Fig 12k
	Relative Ucp1 mRNA				WB band signal intensity (UCP1 normalized to β-actin)
Control-1	0.825651			Control-1	0.996226	0.996226	0.996226
Control-2	1.00621			Control-2	0.939623	0.939623	0.939623
Control-3	1.16814			Control-3	1.06415	1.06415	1.06415
Adipo-Appbp2 KO-1	0.572299			Adipo-Appbp2 KO-1	1.05283	1.05283	1.05283
Adipo-Appbp2 KO-2	0.9265			Adipo-Appbp2 KO-2	0.74717	0.74717	0.74717
Adipo-Appbp2 KO-3	1.39645			Adipo-Appbp2 KO-3	1.12075	1.12075	1.12075

## Sheet: Ext Fig 12l
	Temperature (°C)
Time (h)	Control-1	Control-2	Control-3	Control-4	Control-5	Control-6	Adipo-Appbp2 KO-1	Adipo-Appbp2 KO-2	Adipo-Appbp2 KO-3	Adipo-Appbp2 KO-4	Adipo-Appbp2 KO-5	Adipo-Appbp2 KO-6	Adipo-Appbp2 KO-7
0	37.4	37.8	37.6	37.4	37.3	37.4	37.4	37.8	37.7	37.7	37.7	37	37.5
0.5	37.2	37.2	37.2	37.2	36.6	37.3	37.2	37.3	37.4	37.6	37.9	37.4	37.3
1	37	37.3	36.7	36.7	36.5	37	36.5	36.9	37	37.3	37.2	37.2	37.3
2	36.3	36.3	36	35.4	35.2	36.1	36.5	35.9	37	36.8	36.7	36.5	36.8
3	36.4	35.8	35.8	36	35.5	36.1	36.1	36.1	37.3	36.8	36.6	36.3	37
4	36.6	35.5	36	35.8	35.6	36.2	36.3	36.6	36.2	36.7	35.8	37.2	37.1
5	37	36.7	36.6	36	36	35.3	36.9	35.7	35.9	36.3	36.6	37.2	37
6	37.2	36	37	36.2	36	36.4	37	36.6	36.7	37.4	36.9	37.6	37.5

## Sheet: Ext Fig 12m
	Fat Mass (g)	Lean Mass (g)
Control-1	22.64	23.7
Control-2	20.8	21.95
Control-3	12.68	23.19
Control-4	25.12	24.1
Control-5	22.04	23.8
Control-6	15.44	19.84
Control-7	20.07	24.82
Control-8	17.57	21.84
Control-9	24.56	24.98
Control-10	14.06	24.22
Control-11	14.95	22.08
Adipo-Appbp2 KO-1	14.94	22.61
Adipo-Appbp2 KO-2	9.82	21.26
Adipo-Appbp2 KO-3	15.62	20.84
Adipo-Appbp2 KO-4	16.73	22.07
Adipo-Appbp2 KO-5	16.63	21.33
Adipo-Appbp2 KO-6	12.19	21.9
Adipo-Appbp2 KO-7	15.72	22.35
Adipo-Appbp2 KO-8	15.13	23.4
Adipo-Appbp2 KO-9	8.41	23.12
Adipo-Appbp2 KO-10	16.34	24.86
