# Supplementary material for: Post-translational control of beige fat biogenesis by PRDM16 stabilization
Source: Nature. 2022 Aug 17;609(7925):151–8. doi: 10.1038/s41586-022-05067-4 (PMC9433319; doi:10.1038/s41586-022-05067-4)
Supplement: Supplementary file 21 — Source Data Extended Data Fig. 13 [file 41586_2022_5067_MOESM21_ESM.xlsx]

## Sheet: Ext Fig 13a
	Tissue Mass (g)
	BAT	IngWAT	EpiWAT	liver	Gast	Heart
Control-1	0.42	2.63	3.12	1.73	0.23	0.14
Control-2	0.34	2.37	3.13	1.45	0.21	0.12
Control-3	0.33	1.43	2.1	1.31	0.21	0.12
Control-4	0.39	3.3	2.85	2.14	0.23	0.14
Control-5	0.32	2.43	2.76	1.9	0.23	0.15
Control-6	0.23	1.79	2.69	1.25	0.22	0.12
Control-7	0.41	2.62	2.55	1.69	0.23	0.15
Control-8	0.37	2.1	3.2	1.46	0.22	0.12
Control-9	0.33	2.87	2.88	1.89	0.25	0.14
Control-10	0.35	1.91	2.88	1.41	0.23	0.13
Control-11	0.23	1.39	2.32	1.27	0.21	0.13
Adipo-Appbp2 KO-1	0.12	1.29	2.22	1.28	0.24	0.13
Adipo-Appbp2 KO-2	0.1	0.96	1.22	1.06	0.24	0.13
Adipo-Appbp2 KO-3	0.14	1.44	2.41	1.31	0.23	0.13
Adipo-Appbp2 KO-4	0.19	1.54	2.4	1.26	0.17	0.14
Adipo-Appbp2 KO-5	0.18	1.94	2.46	1.25	0.22	0.11
Adipo-Appbp2 KO-6	0.11	1.13	1.51	1.2	0.23	0.11
Adipo-Appbp2 KO-7	0.17	1.55	2.46	1.03	0.21	0.13
Adipo-Appbp2 KO-8	0.16	1.72	1.99	1.44	0.26	0.13
Adipo-Appbp2 KO-9	0.19	0.89	1.54	1.34	0.21	0.13
Adipo-Appbp2 KO-10	0.17	1.82	2.31	1.41	0.25	0.15

## Sheet: Ext Fig 13b
IngWAT @ HFD	Relative Ucp1 mRNA	Relative Cidea mRNA	Relative Dio2 mRNA
Control-1	0.720998	0.545249	0.669608
Control-2	1.27728	1.14355	1.8112
Control-3	3.88833	1.76715	1.96858
Control-4	0.781233	0.562	1.17982
Control-5	0.573452	0.940835	1.18791
Control-6	0.112575	0.84497	0.082194
Control-7	1.07035	0.845486	0.474036
Control-8	1.30076	1.06621	0.972269
Control-9	0.003746	1.1723	0.816186
Control-10	0.294115	1.24819	1.58017
Control-11	0.977162	0.864045	0.25802
Adipo-Appbp2 KO-1	9.11581	2.19642	0.977458
Adipo-Appbp2 KO-2	30.0437	1.87884	2.85201
Adipo-Appbp2 KO-3	0.490032	0.890862	1.11761
Adipo-Appbp2 KO-4	2.0351	0.999216	0.706014
Adipo-Appbp2 KO-5	2.81557	1.07404	0.931773
Adipo-Appbp2 KO-6	65.4024	3.0462	2.69107
Adipo-Appbp2 KO-7	6.27488	2.74779	0.867393
Adipo-Appbp2 KO-8	10.2394	1.40805	1.67286
Adipo-Appbp2 KO-9	6.37043	1.5845	1.5059
Adipo-Appbp2 KO-10	12.1022	1.6881	2.22497

## Sheet: Ext Fig 13d
	Relative [1-14C] oleic acid oxidation (cpm mg tissue-1)
	BAT	IngWAT	Gast
Control-1	1.10556	0.746911	0.771168
Control-2	0.834513	1.12452	1.47198
Control-3	0.923772	1.16676	0.79675
Control-4	1.13615	0.961805	0.960105
Adipo-Appbp2 KO-1	1.39512	2.27274	1.31452
Adipo-Appbp2 KO-2	1.50103	1.66976	0.923385
Adipo-Appbp2 KO-3	1.76543	1.55243	1.08824
Adipo-Appbp2 KO-4	1.47812	1.82867	0.992271

## Sheet: Ext Fig 13e
	Area of Curve (AOC)
Control-1	33113
Control-2	35468
Control-3	36788
Control-4	30038
Control-5	32340
Control-6	19418
Control-7	41348
Control-8	37013
Control-9	40028
Control-10	28208
Control-11	22673
Adipo-Appbp2 KO-1	22410
Adipo-Appbp2 KO-2	23258
Adipo-Appbp2 KO-3	12593
Adipo-Appbp2 KO-4	29243
Adipo-Appbp2 KO-5	17550
Adipo-Appbp2 KO-6	24218
Adipo-Appbp2 KO-7	27255
Adipo-Appbp2 KO-8	18263
Adipo-Appbp2 KO-9	11985
Adipo-Appbp2 KO-10	36345

## Sheet: Ext Fig 13f
	Area of Curve (AOC)
Control-1	4314
Control-2	3097
Control-3	4810
Control-4	2549
Control-5	4614
Control-6	7352
Control-7	1723
Control-8	5357
Control-9	2412
Control-10	4342
Control-11	7016
Adipo-Appbp2 KO-1	7716
Adipo-Appbp2 KO-2	7145
Adipo-Appbp2 KO-3	7588
Adipo-Appbp2 KO-4	5281
Adipo-Appbp2 KO-5	6758
Adipo-Appbp2 KO-6	7585
Adipo-Appbp2 KO-7	6614
Adipo-Appbp2 KO-8	5733
Adipo-Appbp2 KO-9	8269
Adipo-Appbp2 KO-10	3479

## Sheet: Ext Fig 13g
Glucose tolerance test (mg per dl)
	time (min)
	0	15	30	60	90	120
Control-1	217	359	482	489	351	240
Control-2	142	329	500	370	296	281
Control-3	168	390	427	341	339	263
Control-4	189	308	489	416	258	269
Control-5	153	384	500	362	336	265
Control-6	161	472	469	436	232	198
Control-7	156	430	500	353	249	269
Control-8	154	486	430	335	365	242
Control-9	184	399	399	284	227	218
Control-10	154	475	478	384	270	211
Adipo-Appbp2 KO-1	205	340	492	356	255	231
Adipo-Appbp2 KO-2	154	402	451	408	301	169
Adipo-Appbp2 KO-3	160	450	370	234	168	157
Adipo-Appbp2 KO-4	166	415	424	328	220	205
Adipo-Appbp2 KO-5	170	398	470	314	225	159
Adipo-Appbp2 KO-6	160	394	458	316	285	235
Adipo-Appbp2 KO-7	135	384	376	223	202	178
Adipo-Appbp2 KO-8	176	326	382	340	231	165
Adipo-Appbp2 KO-9	180	318	500	336	250	219
Adipo-Appbp2 KO-10	153	312	392	274	198	146

## Sheet: Ext Fig 13h
	Area of Curve (AOC)
Control-1	20618
Control-2	24405
Control-3	20903
Control-4	18615
Control-5	24713
Control-6	22530
Control-7	22245
Control-8	24270
Control-9	12863
Control-10	23340
Adipo-Appbp2 KO-1	14903
Adipo-Appbp2 KO-2	22658
Adipo-Appbp2 KO-3	11490
Adipo-Appbp2 KO-4	16605
Adipo-Appbp2 KO-5	15975
Adipo-Appbp2 KO-6	19770
Adipo-Appbp2 KO-7	14453
Adipo-Appbp2 KO-8	13290
Adipo-Appbp2 KO-9	16635
Adipo-Appbp2 KO-10	12638

## Sheet: Ext Fig 13i
Insulin tolerance test Glucose (% of basel)
Time (min)	0	15	30	60	90	120	150
Control-1	100	65.8768	49.2891	41.7062	54.0284	72.5118	77.7251
Control-2	100	83.4286	57.7143	46.2857	51.4286	59.4286	66.8571
Control-3	100	63.9594	51.269	52.2843	57.868	63.4518	63.4518
Control-4	100	74.0566	50	49.5283	61.3207	66.5094	67.4528
Control-5	100	88.0184	67.7419	68.2028	69.1244	81.5668	76.4977
Control-6	100	77.5862	68.5345	63.3621	60.3448	62.5	59.0517
Control-7	100	55.0802	50.8021	35.8289	53.4759	48.6631	64.1711
Control-8	100	73.8532	54.5872	46.3303	68.8073	96.789	104.587
Control-9	100	64.3478	44.3478	47.8261	70.4348	84.7826	75.2174
Control-10	100	90.7609	70.1087	46.1957	56.5217	71.7391	78.8043
Adipo-Appbp2 KO-1	100	69.802	51.9802	37.6238	36.1386	46.0396	51.4851
Adipo-Appbp2 KO-2	100	71.9807	45.4106	31.8841	36.715	47.8261	54.1063
Adipo-Appbp2 KO-3	100	62.9032	55.3763	38.7097	46.7742	54.8387	58.6022
Adipo-Appbp2 KO-4	100	85.1163	60	41.8605	43.2558	44.6512	55.8139
Adipo-Appbp2 KO-5	100	75.1152	51.6129	43.7788	52.9954	71.4286	75.1152
Adipo-Appbp2 KO-6	100	63.1579	49.2823	51.6746	51.6746	59.3301	70.8134
Adipo-Appbp2 KO-7	100	79.3269	47.1154	38.4615	49.0385	60.0962	60.5769
Adipo-Appbp2 KO-8	100	80.1136	55.6818	40.3409	42.6136	55.1136	61.9318
Adipo-Appbp2 KO-9	100	47.8448	37.931	33.6207	31.0345	39.2241	40.9483
Adipo-Appbp2 KO-10	100	64.1791	51.7413	51.2438	61.194	66.1692	73.6318

## Sheet: Ext Fig 13j
	Area of Curve (AOC)
Control-1	5940
Control-2	5983
Control-3	5977
Control-4	5682
Control-5	3691
Control-6	5072
Control-7	7179
Control-8	3987
Control-9	5067
Control-10	4895
Adipo-Appbp2 KO-1	7667
Adipo-Appbp2 KO-2	7844
Adipo-Appbp2 KO-3	6972
Adipo-Appbp2 KO-4	6893
Adipo-Appbp2 KO-5	5789
Adipo-Appbp2 KO-6	6251
Adipo-Appbp2 KO-7	6663
Adipo-Appbp2 KO-8	6724
Adipo-Appbp2 KO-9	8948
Adipo-Appbp2 KO-10	5660

## Sheet: Ext Fig 13l
	WB band signal intensity (P-AKT normalized to total AKT)
	Liver	EpiWAT	IngWAT
Control-1	0.961005	0.205013	0.920675
Control-2	0.916415	0.724403	1.13434
Control-3	1.05507	2.37066	1.25252
Control-4	1.13698	0.279826	0.793573
Control-5	0.930533	1.42009	0.8989
Adipo-Appbp2 KO-1	1.88389	2.87544	2.13039
Adipo-Appbp2 KO-2	2.16691	2.1628	3.10869
Adipo-Appbp2 KO-3	2.33597	2.23191	3.44671
Adipo-Appbp2 KO-4	2.32844	2.22204	3.11555
Adipo-Appbp2 KO-5	2.20971	2.11681	3.08252

[truncated: 6 more sheets: Ext Fig 13m, Ext Fig 13n, Ext Fig 13o, Ext Fig 13p, Ext Fig 13q, Ext Fig 13r]
